# Supplementary material for: Molecular genomic and epigenomic characteristics related to aspirin and clopidogrel resistance
Source: BMC Med Genomics. 2024 Jun 20;17:166. doi: 10.1186/s12920-024-01936-1 (PMC11188263; doi:10.1186/s12920-024-01936-1)
Supplement: Supplementary file 2 — Supplementary Material 2. [file 12920_2024_1936_MOESM2_ESM.xlsx]

## Sheet: Sheet3
Serial number	Ischemic stroke recurrence	stroke class	Sex	Age	Risk factors			Antiplatelet function test		Blood tests																ELISA tests					Single nucleotide polymorphism tests									Promoter methylation evaluations
Serial number	Recurrence	TOAST	Sex	Age	Hypertension	Diabetes	Smoking	ARU_mean	PRU_mean	SGPT	SGOT	BUN	Cr	Hcy	Fibrinogen	Tchol	LDL	HDL	TG	hsCRP	WBC	Hb	Hct	Plt	HbA1c	ELISALTB4	ELISALXA4	ELISATXB2	ELISAPTGE2	ELISA6k_PGF1a	snpCYP2C19_2	snpCYP2C19_3	snpCOX1	snpCOX2	snpALOX5	snpPTGIS	snpPTGIR	snpTBXAS1	snpTBXA2R	methylCOX1	methylCOX2	methylALOX5	methylALOX12	methylALOX15	methylPTGE2S	methylPTGE2R	methylPTGIS	methylPTGIR	methylTBXAS1
1	N	TIA	Female	59	2. No	2. No	2. No	606	222	19	16	15.7	0.56	4.65	293	221	121	36	202	0.6	7	12.6	35.9	260	5.2	272.65	134.9	64.93	451.11	3670.4	G/A	G/G	G/G	C/C	A/A	G/G	G/G	C/C	A/A	2.76	3.85	3.56	19.86	2.44	9.29	0	2.38	89.69	8.37
2	N	LAA	Female	75	1. Yes	2. No	2. No	591	263.5	49	35	20	0.87	15	277	124	75	28	122	0.11	6.45	11.9	35.5	248	6.2	337.1	151.8	83.26	460.13	4149.4	A/A	G/G	G/G	C/C	A/A	A/A	G/G	C/C	A/A	1.46	3.23	3.46	31.37	4.88	0	0	4.47	92.26	0
3	N	LAA	Male	68	2. No	2. No	1. Yes	588	117	35.5	21.9	9.9	0.74	9.58	282	151	94.7	46.2	83	1.01	7.6	17.2	50	160	5.1	361.08	407	76.6	369.31	14365.1	G/G	G/G	G/G	C/C	A/A	A/G	G/G	C/C	G/G	1.77	4.06	0	16.95	4.9	0	0	3.85	90.14	2.71
4	N	LAA	Female	73	2. No	2. No	2. No	588	191.5	17.7	15.8	15.8	0.69	8.09	229	240	186	39.3	88	0.03	5.73	12.6	37.6	216	7.3	467.7	164.5	22.25	473.74	33872.3	G/G	G/G	G/G	C/C	A/A	A/G	G/G	C/C	A/A	6.58	19.61	6.44	29.08	5.96	10.09	8.19	2.58	90.46	7.23
5	N	SVD	Male	66	1. Yes	2. No	2. No	587	97.5	24	16	19.1	0.93	8.08	574	202	110	35	95	24.5	14.13	16.3	49	294	6	2743.12	127.8	49.52	485.74	3531.2	G/A	G/G	G/G	C/C	A/G	A/G	G/G	C/C	G/A	2.56	0.5	2.12	28.26	5.53	0	0	2.06	89.78	0
6	N	SVD	Male	78	1. Yes	2. No	1. Yes	586	132	13.6	19.4	10.6	0.9	12.1	315	108	60.1	43.1	81	1.21	9.74	13.5	38.3	211	6.4	117.95	300	43.22	497.83	4349.7	G/A	G/G	G/G	C/C	G/G	A/A	G/G	C/C	G/A	1.96	2.98	4.88	49	10.76	0	0	6.25	91.74	0
7	N	SVD	Male	70	1. Yes	2. No	2. No	586	91	21	24	17	0.62	11.37	286.68	179	94	64	74	0.08	4.72	13.2	40	208	4.8	1006.78	156.2	15.93	434.5	3853.8	G/G	G/G	G/G	C/C	A/G	A/G	G/G	C/C	G/A	6.49	2.26	5.78	35.99	4.47	0	0	0	86.14	1.56
8	N	SVD	Male	74	1. Yes	2. No	2. No	585	203.5	32	29	10	0.91	12.93	285.41	207	148	35	173	0.08	6.27	15.2	43.4	230	5.6	1405.33	165.9	3.93	451.94	5734.1	G/A	G/G	G/G	C/G	A/A	A/A	G/G	C/C	A/A	3.38	3.35	0	37.26	4.16	0	4.22	4.9	91.42	0
9	N	Unknown	Female	81	1. Yes	1. Yes	2. No	584.5	255.5	14	17	17	0.79	17.1	270.1	124	69	54	47	1.2	4.72	11.2	31.6	216	5.5	1499.13	340.5	91.12	359.96	4052.4	G/G	G/A	G/G	C/C	A/A	A/A	G/G	C/C	G/A	2.13	5.34	2.6	40.91	5.66	0	0	4.97	91.41	4.17
10	N	LAA	Male	82	1. Yes	2. No	2. No	584	187	22	59	12	1.26	13.93	343	127	54	51	115	9.57	3.53	12.3	36.6	240	5.5	309.76	206.8	25.7	152.84	7754.8	G/G	G/A	G/G	C/C	A/G	A/A	G/G	C/C	A/A	2.09	5.64	3.23	19.19	2.85	3.36	0	4.11	90.45	8.28
11	N	LAA	Male	71	2. No	1. Yes	2. No	583	193	22	26	10	0.87	13.58	260	109	51	42	101	0.02	6.58	14.7	45.4	179	6.8	666.74	192.3	28.46	523.1	3909.2	G/A	G/G	G/A	C/C	A/A	A/A	G/G	C/C	G/A	4.14	1.18	8.37	30.9	4.14	0	0	0	87.84	0
12	N	LAA	Male	87	1. Yes	2. No	2. No	581	216	13	15	17	0.73	10.61	271	209	133	46	98	2	4.93	13	36.8	211	5.2	643.11	586.4	29.97	426.36	5539.3	G/A	G/G	G/G	C/C	A/A	A/A	G/G	C/C	G/A	2.29	6.35	4.92	44.72	6.87	0	0	7.67	88.48	1.04
13	N	SVD	Female	75	1. Yes	2. No	2. No	581	208.5	17	23	13.8	0.52	11.3	299.94	253	161	54	150	0.09	4.37	15.9	47	243	5.3	285.67	151.8	62.22	356.08	3405	G/A	G/G	G/G	C/G	A/A	A/G	G/G	C/C	G/A	2.96	0.5	0.54	45.34	7.6	0	0	0	89.33	0
14	N	SVD	Female	69	2. No	1. Yes	2. No	581	191.5	25.9	27.2	12.9	0.53	7.54	252	240	178	50.9	98	0.66	5.68	14	42.8	289	6.4	951.5	228.96	46.76	428.7	11606.4	A/A	G/G	G/G	C/C	A/A	A/A	G/G	C/C	A/A	3.97	3.11	0	39.37	6.49	0	0	5.71	91.11	0
15	N	SVD	Female	78	1. Yes	1. Yes	2. No	579	252	14	21	10	0.56	11.9	100	174	43	95	175	3.99	8.68	13.4	39	257	8.1	1160.73	208	7.4	385.51	924	G/G	G/G	G/G	C/C	A/G	A/G	G/G	C/C	G/A	1.3	1.76	3.44	18.6	3.06	0	0	0.46	89.08	1.27
16	N	SVD	Female	74	1. Yes	1. Yes	2. No	579	218	23	25	12	0.72	11.1	362	185	121	51	109	0.14	6.51	14.2	39.5	262	8	233.9	397.3	26.78	515.21	2626.5	A/A	G/G	G/G	C/C	A/A	A/A	G/G	C/C	A/A	2.06	3.8	0	32.96	7.06	0	0	4.84	85.43	0
17	N	LAA	Male	60	2. No	1. Yes	1. Yes	579	135	14	16	10	0.49	12.2	321.2	234	145	73	95	1.69	7.72	15.3	42.5	370	7.8	1488.11	122.9	16.89	448.15	7651.8	G/A	G/G	G/G	C/C	G/G	A/G	G/G	C/C	A/A	2.29	3.63	2.24	29.71	3.86	0	0	1.33	87.99	0
18	N	LAA	Male	69	1. Yes	2. No	2. No	578.5	134	16	14	13	0.67	10.63	331	181	104	36	78	0.7	7	16	46.5	261	5.2	1449.51	771	58.89	199.55	2798.3	G/G	G/G	G/G	C/C	A/A	A/G	G/G	C/C	G/A	1.58	4.6	0	44.71	4.14	0.79	0	5.02	85.08	3.62
19	N	LAA	Male	63	2. No	2. No	2. No	578	289.5	28	39	12.3	1.28	13.26	289.65	181	113	45	101	1.18	4.91	9.8	29.3	188	4.9	327.92	361.5	32.75	340.84	6095.8	G/G	G/G	G/G	C/C	A/A	A/A	G/G	C/C	A/A	4.15	1.27	2.98	40.31	7.5	0	0	3.58	90.52	1.58
20	N	Unknown	Male	62	1. Yes	2. No	2. No	577	287	15.2	36.7	9.1	0.54	9.01	398	135	85.3	37	127	7.33	6.01	11.3	35.5	158	5.3	335.69	198.3	38.44	454.2	380.4	G/A	G/G	G/G	C/C	A/A	A/G	G/G	C/C	G/G	0.61	1.88	0	38.56	4.61	0	0	3.4	84.89	0
21	N	Unknown	Male	61	2. No	2. No	1. Yes	577	172	13	20	13.3	0.75	10.51	278.65	212	139	50	79	0.82	8.57	14.6	43.2	326	5.3	274.44	177.7	33.09	448.33	2941.7	G/A	G/G	G/G	C/C	A/A	A/G	G/G	C/C	G/A	1.35	3.22	0.88	36.13	4.25	0	0	7.96	89.18	3.81
22	N	LAA	Male	56	1. Yes	1. Yes	1. Yes	576	180.5	27	18.4	16.8	0.62	10.9	311	202	120	68.4	137	1.93	12.06	14.9	45.1	244	7.3	772.62	176.4	39.33	458.39	6960.8	G/A	G/G	G/G	C/C	A/A	A/A	G/G	C/C	G/A	4.66	0.64	0.65	24.87	5.52	0	0	0	92.71	0
23	N	SVD	Male	54	1. Yes	1. Yes	1. Yes	574	121	12	22	23	1.61	12.8	246.6	184	111	62	95	0.9	6.26	15.6	41.6	190	7.7	1427.22	279.1	25.33	424.8	13251.9	G/A	G/G	G/G	C/C	A/A	A/A	G/G	C/C	G/G	2.11	1.51	0	35.81	4.9	0	0	3.34	90.23	1.81
24	N	LAA	Male	60	2. No	2. No	1. Yes	573	181.5	17.1	31.8	7.41	0.73	12	311	143	77	49.6	124	0.15	5	15.2	44.5	131	5.3	439.33	187.8	26.73	423	9617.8	G/A	G/G	G/A	C/C	A/A	G/G	G/G	C/C	G/G	2.35	0	0.49	17.67	2.78	0	0	4.14	85.63	3.16
25	N	SVD	Male	66	1. Yes	1. Yes	2. No	572	152	10	27	14.3	1.42	12.78	301.88	206	141	37	168	0.17	8.14	13.2	41.7	235	6.3	459.16	130.3	45.91	442.61	9552.7	G/G	G/G	G/A	C/C	A/A	A/G	G/G	C/C	G/A	3.05	10.62	2.39	35.62	4.87	1.53	2.86	10.59	86.99	3.49
26	N	Unknown	Male	68	2. No	2. No	1. Yes	571.5	214.5	12	23	14	0.91	10.04	285.56	187	116	47	129	0.38	7.22	13.5	37.5	162	5.3	1351.74	134.2	69.87	415.98	7419.4	G/A	G/G	G/G	C/C	A/A	A/G	G/G	C/C	G/A	2.31	4.14	1.43	19.79	5.88	0	0	1.39	90.28	0
27	N	LAA	Female	77	1. Yes	2. No	2. No	571	232	37	31	10.7	0.56	6.58	300	199	97	79	44	0.4	8.1	13.5	39.8	251	5.1	215.17	159.3	22.13	527.7	2183.1	G/A	G/G	G/G	C/C	A/G	A/A	G/G	C/C	G/A	1.9	3.77	2.89	23.57	4.7	0	0	4.34	89.2	0
28	N	SVD	Male	52	2. No	1. Yes	2. No	570	161	19	25	10	0.75	13.74	328	220	150	52	225	0.12	6.35	15.8	44.7	222	8.4	3.39	159	11.53	418.37	4590	G/A	G/G	G/G	C/C	A/G	A/A	G/G	C/C	G/A	1.11	5.47	5.01	13.65	6.04	3.79	0	5.42	89.2	3.4
29	N	Unknown	Male	68	1. Yes	2. No	2. No	570	146.5	11	18	15.9	1.09	23.19	165	193	122	55	147.59	5.9	7.27	15.5	44.9	271	4.9	171.95	171.2	35.28	449.48	7153.4	G/G	G/G	G/A	C/C	A/A	A/A	G/G	C/C	G/A	3.08	5.17	6.84	30.6	8.82	0	0	0	90.61	3.68
30	N	TIA	Male	63	2. No	1. Yes	2. No	569.5	98.5	31	23	14.3	1.02	5.56	287	230	122	45	205	1.1	5.4	16.8	49.2	248	8.3	1788.17	296.3	35.62	392.94	3887	G/G	G/G	G/G	C/G	A/A	A/G	G/G	C/C	G/G	1.78	3.99	6.76	20.76	3.72	2.09	0	0.4	90.65	4.49
31	N	TIA	Female	70	2. No	1. Yes	2. No	569	215	22	21	12.9	0.62	10.62	273.56	111	47	43	158	1.64	4.72	14.7	43.3	196	7	125.23	214.6	25.37	418.26	2188.2	G/G	G/A	G/G	C/C	A/G	G/G	G/G	C/C	G/A	1.32	3.73	1.39	50.68	5.27	0	0	8.99	90.31	3.78
32	N	TIA	Female	66	2. No	2. No	2. No	568	121.5	17	22	20	0.57	9.98	281	220	124	41	135	0.3	6.4	12.9	38	269	5.3	984.66	1181.7	53.8	233.74	3427.9	G/G	G/G	G/G	C/C	A/G	A/A	G/G	C/C	A/A	1.94	5.24	0.95	45.35	5.48	2.1	2.49	2.64	89.92	4.02
33	N	TIA	Male	77	2. No	2. No	2. No	568	169	18	23	11.1	0.91	8.3	226	131	47	62	77	0.4	6.73	15.9	46.3	151	6.2	1797	163.1	46.94	453.97	3787.4	G/A	G/G	G/G	C/C	A/A	A/A	G/G	C/C	A/A	4.93	4.59	1.27	44.2	5.67	0	0	1.7	88.37	2.26
34	N	LAA	Female	78	2. No	2. No	2. No	567.5	246.5	21	18	12	0.71	11.4	371	185	127	43	662	7.8	7.23	12.5	37.3	201	5.4	198.55	225.7	63.18	322.16	1334.3	G/A	G/G	G/G	C/C	A/A	A/A	A/A	C/C	G/G	1.65	2.96	0.42	25.5	4.12	0	0	1.09	82.68	0
35	N	LAA	Female	70	1. Yes	2. No	2. No	567.5	260	11	16	14.2	0.69	8.2	348	192	116	38	131	1.4	6.96	13.9	38.6	196	5	814.09	158.7	20.01	497.9	8145.4	G/G	G/G	G/G	C/C	A/A	G/G	G/G	C/C	G/A	1.95	2.34	1.38	28.96	6.44	0	0	1.7	91.39	0.63
36	N	LAA	Male	85	1. Yes	2. No	1. Yes	567	274	9	19	28	1.66	26.5	606	140	84	35	91	17.24	8.49	12.3	34.9	253	5.4	2799.25	193.6	26.88	380.79	4868.2	G/G	G/G	G/G	C/G	G/G	A/A	G/G	C/C	G/A	0.92	2.36	1.32	26.46	3.87	0	0	0.95	89.21	0
37	N	LAA	Male	64	1. Yes	2. No	2. No	566.5	154.5	47	41	14.8	0.77	11.76	290.15	177	107	57	65	0.19	9.47	17	50.7	165	6	191.39	116.4	20.39	342.1	2890.3	G/A	G/A	G/G	C/C	A/A	A/A	G/G	C/C	G/G	3.77	5.14	1.06	39.07	3.56	9.29	0	2.4	93.26	1.6
38	N	Unknown	Female	85	1. Yes	1. Yes	2. No	566	171	18	33	13.8	0.56	11.29	327.51	215	142	48	66	2.33	10.67	14.1	41.4	246	7.05	272.34	124.8	26.6	350.17	2408.3	G/G	G/A	G/G	C/C	A/A	A/G	G/G	C/C	G/A	1.97	1.25	3.84	10.6	5.56	0	0	0.81	86.51	1.36
39	N	LAA	Male	78	1. Yes	1. Yes	2. No	566	158.5	21	24	8.5	1	13.17	242	152	87	44	108	1.4	7.8	14.9	44	179	6.6	329.59	102.8	44.79	389.99	16691	G/A	G/G	G/G	C/C	A/A	A/A	G/G	C/C	A/A	10.35	13.82	20.72	38.14	1.88	6.48	7.98	13.25	92.13	0.41
40	N	SVD	Female	63	2. No	2. No	2. No	565.5	206	17	18	13	0.54	9	245	164	94	47	156	0.11	5.66	11.9	36.6	168	5.7	207.02	543.9	13.65	482.69	3906.1	G/A	G/G	G/A	C/C	A/A	A/A	G/G	C/C	A/A	1.15	1.78	2.15	32.39	4.56	0	0	1.87	90.42	0
41	N	SVD	Male	58	1. Yes	2. No	1. Yes	565.5	185.5	15.7	25.1	11.6	0.75	12.5	226	145	70.7	62.6	113	1.42	5.58	14.1	41.4	205	5.8	172.27	203	43.7	491.79	9236.8	G/A	G/G	G/A	C/C	G/G	A/G	G/G	C/C	G/A	24.37	0	0	19.06	9.29	0	0	1.92	86.39	3.33
42	N	Unknown	Male	61	2. No	2. No	2. No	563	245	44	20	10.6	0.7	10.91	271.7	251	185	39	173	0.05	5.88	15.6	45.8	279	5.4	356.08	168.6	61.39	351.78	2041.4	A/A	G/G	G/G	C/C	A/A	A/G	G/G	C/C	A/A	4.38	3.54	2.72	26.42	6.54	0	0	0.64	91.81	5.73
43	N	LAA	Female	83	1. Yes	2. No	2. No	562.5	236	27	36	24	1.67	23.5	270	196	129	63	144	0.6	4.99	13.5	40	171	5.7	158.71	462.2	10.14	235.59	6358.2	G/A	G/G	G/A	C/C	A/G	A/G	G/G	C/C	G/A	1.53	1.92	2.96	31.43	6.34	0	0	2.05	90.56	0
44	N	SVD	Male	73	1. Yes	2. No	2. No	562	187	26	26	23	0.63	13.6	357	234	180	56	83	0.31	6.25	14.7	44.2	218	5.9	202.84	388.6	7.39	421.18	3342.7	G/G	G/G	G/G	C/C	A/A	G/G	G/G	C/C	A/A	4.94	7.34	5.48	30.17	6.28	2.1	0	10.12	85.2	4.79
45	N	LAA	Female	84	1. Yes	2. No	2. No	561	214	25	24	10	0.72	8.6	209.3	200	121	51	146	1.42	11.23	15.1	42.3	231	5.3	1840.57	246.9	61.24	289.31	11109.2	G/A	G/G	G/G	C/C	A/A	A/G	G/G	C/C	G/G	0.64	3.44	1.92	26.92	4.38	0	0	1.59	88.51	0
46	N	LAA	Male	77	1. Yes	2. No	2. No	561	238	25	29	24	1.3	11.4	375	152	91	44	167	7.86	6.89	13.2	38.7	174	5.8	181.88	173.4	41.09	450.43	38151.7	G/G	G/A	G/G	C/C	A/A	G/G	G/G	C/C	G/A	1.84	2.48	3.42	47.06	4.19	0	0	4.71	88.33	0
47	N	TIA	Female	62	1. Yes	2. No	2. No	561	148	18	18	18.2	0.67	8.19	311	188	121	39	60	1.2	4.8	13.4	39.6	159	5.4	429.59	109.1	15.03	522.24	3190.3	G/G	G/G	G/G	C/C	A/A	A/G	G/G	C/C	A/A	4.43	9.05	26.45	47.14	3.82	0	0	6.54	89.23	4.26
48	N	SVD	Male	51	1. Yes	2. No	1. Yes	560.5	210	56	51	8	0.84	16.19	192.4	224	121	71	193	0.03	10.7	16.4	49.2	202	5.4	285.43	211.5	40.74	330.73	4354.8	A/A	G/G	G/A	C/C	A/A	A/A	G/G	C/C	G/G	2.54	1.34	2.33	17.82	1.66	0	0	2.05	87.23	0
49	N	LAA	Male	58	1. Yes	1. Yes	2. No	558.5	201	24	23	24	1	10.98	196	176	96	31	56	4.8	4.83	13.9	42.5	146	6.3	341.55	238.3	28.49	492.9	12889.6	G/A	G/G	G/G	C/C	A/G	A/G	G/G	C/C	A/A	10.08	7.36	12.35	39.39	2.12	1.33	1.83	8.61	96.85	0
50	N	SVD	Male	78	1. Yes	1. Yes	2. No	558	204.23	14.2	26.2	13.4	0.85	12	249	102	44.1	41.9	67	1.12	6.07	11.1	35.3	205	5.3	471	243.5	77.74	440.07	11385.1	G/G	G/G	G/G	C/C	A/G	A/A	G/G	C/C	G/G	1.43	8.6	2.19	25.2	4.09	0	0	5.99	89.81	0
51	N	SVD	Male	70	1. Yes	2. No	1. Yes	557.5	184.5	15.5	29.7	13	0.78	16.8	325	193	134	48.6	100	0.96	8.59	14.4	42.1	264	5.6	374.7	263.8	37.44	512.01	13030.7	G/G	G/G	G/G	C/C	A/G	A/A	G/G	C/C	G/A	5.51	2.36	1.56	30.65	3.55	0	0	0	92.3	0.76
52	N	LAA	Male	64	1. Yes	2. No	2. No	557	153.5	22	20	15.8	0.77	11.15	404	222	120	40	87	8.7	8.99	15.2	45.2	405	5.1	177.42	215.5	51.06	454.9	11684.4	G/G	G/G	G/G	C/C	A/A	A/G	G/G	C/C	G/G	4.98	6.11	2.6	27.8	1.64	0	0	6.96	85.11	0
53	N	LAA	Male	72	1. Yes	1. Yes	2. No	556.5	165.5	16	17	13	1.02	8.99	331	159	87	47	41	1.1	4.18	14.8	42.4	165	8.2	1386.48	173.9	17.87	427.69	5847.9	G/G	G/G	G/G	C/C	A/A	A/G	G/G	C/C	G/A	5.93	9.01	4.49	30.42	8.22	0	0	3.15	91.1	5.99
54	N	SVD	Male	59	1. Yes	2. No	1. Yes	556	188.5	9	15	12	0.74	11.31	416.5	175	100	45	168	0.07	9.23	16.1	50.6	177	5.9	124.84	127.7	72.62	473.39	2142.5	G/G	G/G	G/G	C/C	G/G	G/G	G/G	C/C	G/A	5.14	3.55	6.35	29.61	4.25	0	0	1.55	92.55	0
55	N	SVD	Male	59	2. No	2. No	1. Yes	556	163.76	43.2	37	8.1	0.77	12.1	269	190	143	40.9	83	2.48	4.92	17.8	51.5	170	6.1	525.43	189.1	25.72	420.52	12868.4	G/G	A/A	G/G	C/C	A/A	A/A	G/G	C/C	G/A	5.6	5.48	0.35	37.14	5.84	0	0	0	91.04	0.57
56	N	LAA	Male	77	1. Yes	1. Yes	2. No	555	188.5	20	43	22	0.93	13.05	296	180.8	114.46	44.96	137.73	3.44	6.1	15.3	43.5	222	7.17	190.25	208.7	23.77	407.11	3406.7	G/G	G/G	G/G	C/C	A/A	A/G	G/G	C/C	A/A	3.14	6.48	8.52	33.38	6.04	0	0	5.45	88.34	6.7
57	N	Unknown	Male	57	1. Yes	1. Yes	1. Yes	554.5	230.5	80	40	19	0.88	5.7	249.9	158	102	43	129	2.12	11.81	17.3	48.5	209	7	1385.03	176	19	387.85	3762.5	G/G	G/G	G/G	C/C	A/G	A/G	G/G	C/C	G/A	2.06	0	10.37	32.16	4.16	0	0	3.77	91.32	0
58	N	SVD	Male	63	1. Yes	2. No	1. Yes	553.5	162	25	29	14	1.26	19.6	325	191	130	40	200	1.84	6.9	15.2	44.9	188	5.4	455.39	209.1	73.99	526.33	1532.2	G/A	G/G	G/G	C/C	A/G	A/G	G/G	C/C	G/G	3.26	0	0.47	17.33	3.68	0	0	4.45	91.45	2.5
59	N	LAA	Male	79	1. Yes	1. Yes	2. No	553	218	23	25	17.9	1.38	12.67	296.6	101	43	40	100	0.07	9.82	14.1	43.9	219	6.1	323.76	103.7	30.63	358.63	50000	A/A	G/G	G/G	C/C	A/G	A/A	G/G	C/C	A/A	2.67	3.5	2.81	28.46	6.44	0	0	3.86	92.03	6.7
60	N	Unknown	Male	68	2. No	1. Yes	1. Yes	552.5	226.5	42	40	22	0.71	16	328	186	124	40	151	4.56	7.77	16.3	47.6	208	7.4	445.68	565.8	17.11	372.24	1452.5	A/A	G/G	G/G	C/C	A/A	A/A	G/G	C/C	A/A	0.71	2.62	0.73	41.85	3.67	0	0	1.17	90.06	0.65
61	N	LAA	Male	62	1. Yes	2. No	1. Yes	552	158	26	29	21	0.53	10.22	348	212	148	42	159.64	1.6	10.67	16.5	48.8	259	5.6	235.13	83.9	46.24	432.1	5959.1	G/A	G/A	G/G	C/C	A/A	G/G	G/G	C/C	G/A	4.47	1.2	0.6	40.68	0.29	0	0	0	91.82	0.55
62	N	SVD	Female	72	2. No	2. No	2. No	552	203	26.4	32.5	17.7	0.73	9.67	350	154	115	33.4	88	0.05	6.71	12.6	37.3	232	8	517.25	206	30.55	447.29	6198.6	G/A	G/G	G/G	C/C	A/A	A/G	G/G	C/C	G/A	6.06	13.2	7.72	39.17	5.05	0	6.93	3.71	90.38	1.42
63	N	LAA	Male	50	2. No	2. No	1. Yes	551.5	218.5	10.7	19.1	10.6	0.67	8.34	482	167	108	48.9	73	12.65	6.53	10.8	33.2	357	5.1	843.12	331.88	75.31	456.76	13963.6	G/A	G/A	G/G	C/C	A/A	A/A	G/G	C/C	A/A	2.29	0	1.74	34.43	3.82	2.29	0	5.51	91.42	1.91
64	N	LAA	Male	77	1. Yes	1. Yes	1. Yes	551	245	29	40	12.4	1.12	12.24	299.11	116	68	30	104	0.12	11.47	13.2	39.2	202	6.2	166.27	155.9	21.69	387.69	1873.6	G/G	G/A	G/G	C/C	A/G	A/A	G/G	C/C	A/A	4.37	4.57	1.82	49.15	6.56	0	0.59	3.39	94.32	3.68
65	N	LAA	Male	87	1. Yes	2. No	2. No	551	264.5	10	20	17.2	0.86	12.23	299.03	185	117	40	136	0.4	6	12.8	37.3	242	5.6	2116.83	161.3	41.51	356.82	7015.1	A/A	G/G	G/G	C/C	A/G	A/A	G/G	C/C	G/A	6.52	1.34	2.42	40.58	2.2	0	0	0	81.45	0
66	N	LAA	Female	90	1. Yes	2. No	2. No	550	131	27	40	17	0.78	12.4	330	226	148	87	33	0.28	6.73	14.7	42.9	194	5.9	559.36	127.1	16.7	405.88	5845.7	G/A	G/G	G/G	C/C	A/A	A/A	G/G	C/C	A/A	1.11	0	2.31	8.59	6.06	0	0	0	83.24	0
67	N	SVD	Female	69	1. Yes	1. Yes	2. No	549.5	221	21	16	13.2	0.52	7.36	293	202	111	51	348	0.8	5.86	12.9	39.5	249	6.6	99.79	167.7	57.55	453.33	2314.3	G/G	G/G	G/G	C/C	A/A	A/G	G/G	C/C	A/A	2.52	2.3	3.86	40.38	5.2	4.55	0	0	92.16	0.88
68	N	LAA	Male	71	1. Yes	1. Yes	2. No	549.5	122	31	28	16	0.89	16.4	294	152	55	82	35	0.03	5.96	13	37.2	186	6.9	174.09	148	7.87	507.92	7958.6	G/G	G/G	G/G	C/C	A/G	A/A	G/G	C/C	A/A	4.57	8.54	5.1	28.1	4.99	0	0.43	4.89	86.63	11.56
69	N	SVD	Female	67	1. Yes	2. No	2. No	548.5	179	42	48	15	0.69	9.8	281	149	76	51	220	0.12	6.2	12.8	38.3	226	5.5	865.68	210.3	73.3	360.49	9837.1	G/G	G/A	G/G	C/C	A/A	G/G	G/G	C/C	G/A	3.22	3.53	8.75	31.65	3.88	0	4.91	0	89.87	9.93
70	N	LAA	Male	61	1. Yes	1. Yes	1. Yes	548	178	17.9	15.5	19.9	0.83	12.3	257	132	71.9	42.4	103	0.22	8.84	14.5	44	149	8	256.58	365.4	23.39	413.62	2297.9	G/A	G/G	G/G	C/C	A/G	A/A	G/G	C/C	G/A	3.07	0	0	14.62	2.61	0	0	2.73	89.38	5.03
71	N	LAA	Female	66	2. No	2. No	2. No	548	173	25	18	11.4	0.39	9.11	309.94	176	116	38	88	0.34	8.23	13.7	40.3	279	9.4	310.07	140.1	18.48	367.41	2656.3	G/G	G/G	G/G	C/C	A/A	A/G	G/G	C/C	G/A	5.26	2.29	1.42	27.86	6.87	0	0	6.45	86.43	2.06
72	N	LAA	Female	79	1. Yes	1. Yes	2. No	548	178	18	18	17.1	0.85	7.78	331	201	123	41	136	1	5.9	14.9	44.3	224	6.9	150.4	128.3	63.89	476.96	6220.6	G/A	G/G	G/G	C/C	A/A	A/A	G/G	C/C	G/G	9.42	9.84	8.21	24.12	12.94	6.51	0	7.14	91.25	6.57
73	N	SVD	Female	81	2. No	1. Yes	2. No	547.5	260	14	13	24.2	0.92	6.97	319	179	82	57	55	1.6	8.4	11.9	35.8	305	7.9	408.2	1298.2	25.83	358.93	2899.6	G/A	G/A	G/G	C/C	A/A	A/G	G/G	C/C	G/A	2.64	3.28	0	13.84	5	0	0	1.32	88.04	0
74	N	LAA	Female	81	2. No	1. Yes	2. No	547.5	175.5	14	22	27	0.89	11.9	238	216	174	41	203	0.09	8.27	14.1	42.3	237	7.5	162.39	169.6	5.56	529.76	2136.3	G/A	G/G	G/G	C/C	A/A	A/A	G/G	C/C	G/A	4.52	2.59	0	33.85	6.94	0	0	2.21	89.85	0
75	N	LAA	Male	80	1. Yes	2. No	2. No	547	258	17	25	14	1.28	25.28	223	164	108	35	180	0.16	6.97	15	46.3	201	5	756.22	213.1	20.96	453.1	2975.4	G/A	G/G	G/G	C/C	A/G	A/G	G/G	C/C	A/A	2.39	3.24	3.67	27.94	7.2	0	0	1.17	89.39	0
76	N	SVD	Male	79	1. Yes	2. No	2. No	547	179	11	18	15.1	0.52	10.59	239	202	129	61	113.78	0.5	5.73	14.1	39.9	225	5.4	419.37	84.4	71.01	382.28	64110.5	G/G	G/G	G/G	C/C	A/G	A/G	G/G	C/C	G/G	4.63	0	0	28.49	5.31	0	0	0	90.9	0
77	N	Unknown	Male	82	2. No	2. No	2. No	546.5	229.5	23	28	11	0.91	14.56	247	170.5	95.99	44.67	116.12	0.17	5.64	14.6	43.2	190	5.4	177.44	882.5	0.16	383.74	1066	G/G	G/G	G/G	C/C	A/A	A/A	G/G	C/C	A/A	2.88	5.48	4.9	40.51	4.34	0	0	0	86.3	0
78	N	LAA	Male	72	1. Yes	1. Yes	2. No	546	185	25.5	24.5	23.2	0.64	16	361	120	75.4	30.5	114	4.66	9.27	11.4	34.8	349	6.4	537.06	280.3	72.43	469.99	20607.9	G/G	G/G	G/G	C/C	A/G	A/A	G/G	C/C	G/A	2.04	2.04	0.32	30.36	3.18	0	0	0.62	90.8	0
79	N	LAA	Female	75	1. Yes	1. Yes	2. No	546	167	9	14	12.3	0.74	10.1	293	211	110	41	212	3.4	6.1	15.2	44.9	227	9	24.33	300.85	42.66	398.36	1974.1	G/A	G/G	G/G	C/C	A/A	A/A	G/G	C/C	G/A	2.64	4.4	2.06	46.2	4.11	0	0	2.25	90.72	0
80	N	LAA	Male	78	1. Yes	2. No	2. No	545	212	20	29	19.6	1.09	12.83	345.75	151	69	40	346	3.83	9.14	14.4	41.8	145	6	1133.95	189.2	285.95	390.69	50000	G/G	G/G	G/G	C/C	A/G	A/G	G/G	C/C	G/G	2.51	7.9	6.19	37.03	6.4	0	0	9.39	89.94	1.66
81	N	LAA	Male	63	2. No	2. No	2. No	544.5	242.5	47	64	10.8	0.92	12.3	283.76	176	98	51	145	0.31	4.95	14.7	42.4	191	6.9	325.33	132.6	61.32	455.62	14224.6	G/A	G/G	G/G	C/C	A/A	A/G	G/G	C/C	A/A	5.19	1.86	0.59	29.79	11.3	0	0	0	86.77	0
82	N	LAA	Female	71	2. No	2. No	2. No	543.5	185.5	16	14	21	0.72	8	279.4	229	154	58	59	1.31	8.29	13.1	36.9	247	6	1212.7	521.8	76.23	364.61	9378.3	G/G	G/G	G/G	C/C	A/A	G/G	G/G	C/C	A/A	0	2.85	0	23.55	8.96	0	0	1.08	89.54	0.74
83	N	Unknown	Male	65	1. Yes	2. No	2. No	543.5	180.5	29	23	22	0.73	12.7	268	178	112	41	195	1.53	9.32	15.8	46.5	283	6.3	249.29	200	0.44	509.57	4594.1	G/G	G/G	G/A	C/C	A/A	A/G	G/G	C/C	G/G	1.86	4.9	2.01	14.4	3.55	0	0	5.77	91.7	2.35
84	N	SVD	Male	76	1. Yes	1. Yes	2. No	542	246.5	10	12	20	0.77	10.21	371.9	171	103	23	211	20.7	8.1	13.2	39.9	260	6.9	1633.36	165.5	35.73	421.04	7346.9	G/G	G/A	G/G	C/C	A/A	A/G	G/G	C/C	G/G	1.21	5.78	6.84	14.52	3.24	0	0	2.75	89.35	0
85	N	TIA	Male	58	2. No	2. No	1. Yes	541.5	213	19	19	21.5	0.96	9.54	449	198	108	49	90	13.7	10.9	14	39.6	252	5.8	91.98	559.7	35.53	409.62	4458.6	A/A	G/G	G/G	C/C	A/A	A/A	G/G	C/C	G/G	2.24	3.81	2.86	39.39	9.06	1.67	0	1.17	91.65	1.71
86	N	LAA	Female	85	1. Yes	2. No	2. No	540	257	43	34	17	0.61	8.8	269	170	81	61	176	0.04	5.98	12.1	35.7	214	5.8	234.34	778.2	63.28	422.91	20135.7	G/A	G/G	G/G	C/G	A/G	A/G	G/G	C/C	G/A	2.17	3.16	4.74	31.57	4.31	0	0	3.63	90.12	0
87	N	Unknown	Male	51	2. No	2. No	1. Yes	540	110	19	37	11.7	0.84	14.24	339.86	206	134	44	146	1.08	8.93	15.1	46.4	215	5.5	429.28	109	11.19	353.05	4120.6	G/A	G/G	G/G	C/C	A/A	A/A	G/G	C/C	G/A	5.48	2.25	4.45	49.3	14.77	0	1.92	0	87.93	0
88	N	TIA	Male	59	2. No	2. No	2. No	539	244.5	11	17	18	0.8	10.66	237	159	78	45	105.78	0.5	5.04	13.6	39.6	224	5.2	566.81	336.7	37.84	272.33	5911.5	G/A	G/G	G/A	C/C	A/A	A/G	G/A	C/C	G/A	3.17	3.02	3.67	33.56	6.14	0	0	0	89.78	0
89	N	TIA	Female	61	1. Yes	2. No	2. No	538.5	122	14	12	14.7	0.62	6.51	203	179	85	33	118	1.2	11.8	16.1	47.9	257	6	224.73	300.55	43.14	459.45	4021.5	G/G	G/A	G/G	C/C	A/G	A/G	G/G	C/C	G/G	4.18	1.15	0.64	27.12	0.66	0	0	4.46	86.08	1.23
90	N	LAA	Male	71	1. Yes	1. Yes	2. No	537.5	187.5	31	30	14.2	0.87	12.11	326.44	231	160	43	240	0.09	7.31	14.6	42.8	220	7.1	522.59	79.6	46.89	874.01	1492.4	G/G	G/G	G/G	C/C	A/G	A/A	G/G	C/C	G/A	2.14	1.88	1.26	24.73	7.28	0	0	1.76	89.22	2.03
91	N	TIA	Male	75	2. No	1. Yes	2. No	537	202	22	19	24.5	0.93	24.73	190	87	29	43	46	0.4	6.9	11.6	34.2	289	6.2	276.34	235.5	40.21	365.08	12580	G/G	G/A	G/A	C/C	A/A	A/G	G/G	C/C	G/A	0	6.3	5.98	28.67	10.88	0	0	0	87.78	3.39
92	N	LAA	Female	86	2. No	1. Yes	2. No	537	195	13	18	19.4	0.72	10.07	342	227	140	49	138	2	7.1	14.2	41.2	174	6.4	563.77	300.1	38.1	192.01	1994.3	G/A	G/G	G/G	C/G	A/A	A/A	G/G	C/C	G/A	3.31	0.67	2.75	10.32	13.5	0	0	4.14	90.2	1.22
93	N	TIA	Male	78	2. No	1. Yes	1. Yes	537	143	21	17	13	0.72	8.67	293	225	121	36	108	13.5	8.99	15.5	42.5	168	16.5	376.42	447.3	37.84	397.68	4947.4	G/G	G/G	G/G	C/C	A/G	A/G	G/G	C/C	G/A	3.56	3.54	1.18	30.66	4.8	0	0	5.39	89.09	3.48
94	N	Unknown	Male	74	2. No	2. No	2. No	536.5	234.5	11	15	13	0.72	8.82	325	239	167	37	129	1.6	6.56	15.3	44.1	208	5.8	1344.24	215.2	38.85	477.21	5469.7	G/A	G/G	G/G	C/C	A/A	A/G	G/G	C/C	A/A	1.74	6.13	3.89	20.59	3.52	0	0	3.53	90.87	3.8
95	N	LAA	Male	58	2. No	2. No	2. No	536.5	93	21	20	15.2	0.87	9.28	335	255	182	60	70	1.5	12.48	15.3	45.2	264	5.1	398.73	130.9	48.63	469.9	4418.2	G/G	G/G	G/G	C/G	A/G	A/A	G/G	C/C	A/A	2.08	2.21	0	44.67	4.8	0	0	2.53	90.86	0
96	N	TIA	Male	71	2. No	1. Yes	1. Yes	536	236	12	18	9	0.58	9.05	388	152	65	63	48	11.7	14.62	11.6	32.3	201	6.4	224.98	347	20.24	509.35	4860.9	A/A	G/G	G/A	C/C	A/G	G/G	G/G	C/C	G/A	2.57	2.91	0	26.33	2.64	0	0	2.98	89.2	0
97	N	SVD	Female	64	2. No	1. Yes	1. Yes	535	203.5	29	31	15	0.71	11.5	338	160	95	50	126	0.78	5.26	16.7	49.8	227	7.1	558.4	537.5	99.69	383.38	8252.3	G/A	G/A	G/G	C/C	A/G	A/A	G/G	C/C	G/A	1.14	3.75	5.09	39.63	4.07	0	0	3.87	85.42	0
98	N	SVD	Male	59	2. No	2. No	1. Yes	535	139	29	24	14	0.66	11.28	297.75	204	125	47	173	0.94	9.55	16.6	50	204	6.1	277.33	103.4	67.1	408.7	2639.5	G/G	G/G	G/G	C/C	A/A	A/A	G/G	C/C	G/A	1.58	2.08	0.4	23.68	7.11	0	0	5.67	91.19	0.55
99	N	SVD	Male	98	1. Yes	2. No	2. No	535	119.5	25	25	33	1.96	18.38	391	176	49	30	172	3.4	7.29	15	42.9	167	5.8	1752.1	204.8	43.66	457.16	14217	G/G	G/G	G/G	C/C	A/G	A/A	G/G	C/C	G/A	2.01	4.32	3.78	35.31	9.2	0	0	2.72	90.15	0
100	N	LAA	Male	65	1. Yes	2. No	1. Yes	535	211	10	11	13.4	0.7	8.07	287	178	101	33	142	1.1	7.7	13.4	40.5	177	4.9	1399.89	967.4	20.74	488.55	17249.3	G/G	G/G	G/G	C/C	A/A	G/G	G/G	C/C	G/A	3.41	4.01	4.01	32.08	3.53	0	0	3.12	91	2.63
101	N	Unknown	Male	60	2. No	1. Yes	1. Yes	534	130	13	17	11.5	1.01	12.56	335.85	164	111	35	110	6.29	6.53	13.4	41.6	252	7.4	947.92	396.37	27.65	324.86	2827.1	G/G	G/G	G/G	C/C	A/G	A/A	G/G	C/C	A/A	0	4.91	1.4	31.87	6.19	2.14	0	10.81	98.75	0
102	N	SVD	Female	81	1. Yes	2. No	2. No	532	203	26	33	15.9	0.75	6.45	334	162	66	34	95	2.4	6.51	12.2	33.7	193	5.2	277.21	117.4	26.3	407.98	9753.5	G/G	G/G	G/G	C/G	A/A	A/A	G/G	C/C	A/A	4.07	3.71	3.56	30.8	4.95	0	0	1.04	91.82	4.28
103	N	LAA	Female	81	1. Yes	2. No	2. No	532	260	12	21	13.1	0.6	11.04	286	130	53	62	76	0.1	6.27	13.7	39.1	187	5.5	297.56	181.2	65.7	430.64	9991.4	G/G	G/G	G/G	C/C	A/G	A/G	G/G	C/C	G/G	4.97	2.3	8.95	41.17	5.54	0	0	1.88	87.74	6.69
104	N	Unknown	Male	53	2. No	2. No	2. No	531.5	109.5	31	29	20	1	27.5	327	224	165	57	115	0.22	7.25	14.7	44.3	271	5.7	331.13	375.9	63.07	414.61	7292.6	G/A	G/G	G/G	C/C	A/A	G/G	G/G	C/C	A/A	2.45	1.97	3.24	35.55	3.93	0	0	0	89.63	0
105	N	SVD	Female	63	1. Yes	2. No	2. No	531	109	20	26	13	0.56	8.8	326	166	95	61	79	0.08	4.39	13.7	40.2	240	5.69	237.17	314.6	129.15	471.77	4780.3	G/G	G/G	G/G	C/C	A/G	A/G	G/G	C/C	G/A	2	2.22	0.85	29.47	3.6	0	0	2.58	89.47	0
106	N	LAA	Male	64	1. Yes	1. Yes	2. No	531	223.5	12	21	22.2	0.83	6.96	254	175	115	42	126.03	1.7	6.53	12.9	36.7	210	6	239.79	271.5	40.27	497.87	12740.7	G/G	G/G	G/G	C/C	A/A	A/A	G/G	C/C	G/G	3.57	6.41	8.8	44.95	4.3	1.49	3.46	3.54	93	6.08
107	N	SVD	Male	64	1. Yes	2. No	2. No	530.5	277.5	20	26	22	1.34	16.2	415.5	159	86	22	185	8.82	7.53	12.3	34.6	196	5.9	1788.38	458.1	10.8	443.89	5251.9	G/G	G/A	G/G	C/C	A/A	A/G	G/G	C/C	G/A	3.13	1.1	1.78	6.8	3.91	0	0	0	89.05	1.26
108	N	LAA	Male	85	2. No	2. No	1. Yes	530	195	31	54	7	0.78	17.6	260.99	108	48	44	111	0.01	5.44	15.8	45.9	170	5.9	418.89	452.2	18.22	444.31	41868.4	A/A	G/G	G/G	C/C	A/A	A/G	G/G	C/C	G/A	3.21	0	0	21.31	2.71	0	0	4.57	94.54	0
109	N	LAA	Female	52	1. Yes	2. No	2. No	528	232	41	23	10.9	0.73	7.62	300	237	158	46	277	1.4	6.41	14.2	41.7	199	5.4	266.64	147.6	28.02	471.78	13236	G/G	G/A	G/G	C/C	A/A	A/G	G/G	C/C	G/A	2.55	1.26	0	16.72	4.84	0	0	2.25	90.92	0.44
110	N	LAA	Female	72	2. No	2. No	2. No	527.5	170	15	22	18	0.59	8.02	353	116	54	49	67	1	6.02	12.3	35.8	219	5.7	298.43	70.1	35.38	482.98	4319.3	G/A	G/G	G/G	C/C	A/A	A/G	G/G	C/C	A/A	1.39	0	2.7	30.86	3.68	0	0	0	88.67	0
111	N	SVD	Male	70	2. No	2. No	1. Yes	526.5	213.5	28	58	17	1.02	19.1	265	160	112	40	100	1.81	10.89	14.2	42.3	288	5.9	195.05	258	43.55	464.74	1986.5	G/A	G/G	G/G	C/C	A/A	A/G	G/G	C/C	G/G	1.43	3.68	1.25	37.53	4.12	0	0.39	4.15	89.85	0
112	N	LAA	Male	59	2. No	1. Yes	1. Yes	526	160.5	13.7	17.2	16.4	1.17	11.5	392	187	127	42.4	134	3.08	9.09	14.4	42.7	220	6.7	677.65	208.56	46.53	533.3	5914.9	G/A	G/G	G/G	C/C	A/G	A/G	G/G	C/C	A/A	1.04	4.59	3.73	32.96	3.58	0	0	5.94	89.34	0.7
113	N	LAA	Male	60	1. Yes	2. No	1. Yes	525.5	118	24	24	17	0.74	8.7	314	194	170	36	79	0.27	7.79	14.5	42.1	355	5.7	140.56	218.1	22.63	507.23	4929.7	G/G	G/G	G/G	C/C	A/G	A/A	G/G	C/C	A/A	1.42	0.5	0.2	27.67	5.77	0	0	0	86.49	0
114	N	LAA	Female	68	1. Yes	2. No	2. No	525.5	233	21	22	14.9	0.77	11.43	199	172	55	61	48	0.4	7.9	12.6	37	315	5.4	670.65	217.4	40.52	445.45	827.7	G/A	G/G	G/G	C/G	A/A	A/G	G/A	C/C	G/G	2.46	3.81	0.87	41.08	3.73	0	0	2.43	90.68	1.89
115	N	LAA	Female	63	2. No	2. No	2. No	525	229	25	38	8	0.54	7.6	249	185	112	57	117	0.07	3.95	13.2	37.2	211	5.7	553.48	193	8.15	547.22	6212.8	G/G	G/G	G/G	C/C	A/A	A/A	G/G	C/C	A/A	2.32	6.4	7.18	34.78	5.92	0.65	0	1.68	90.52	8.4
116	N	LAA	Male	78	2. No	2. No	1. Yes	525	228	16	28	11.2	1.04	13.24	301.43	150	87	41	131	1.28	4.06	11.9	36.3	179	5.4	1012.03	1021.4	30.86	243	2710.7	G/G	G/G	G/G	C/C	A/A	A/G	G/G	C/C	G/G	3.25	3.84	0	53.67	1.96	0	0	7.17	87.75	0
117	N	LAA	Female	78	1. Yes	1. Yes	2. No	525	161	11	20	19	0.77	16.7	198.7	168	93	61	65	0.9	3.9	12.9	36.3	194	6.8	1411.95	162.1	5.19	376.31	28622.1	G/G	G/G	G/G	C/C	A/A	G/G	G/G	C/C	G/G	8.45	3.77	4.38	50.76	5.38	0	0	4.26	89.82	0
118	N	TIA	Female	65	1. Yes	2. No	2. No	524.5	247	13	19	18.3	0.54	7.72	287	141	72	52	147	1.1	6.02	12.1	34.9	192	5.1	160.99	183.5	24.54	361.62	7058.9	G/G	G/G	G/G	C/C	A/A	A/G	G/G	C/C	G/A	2.75	1.5	0	19.13	0	0	0	0	90.84	2.14
119	N	SVD	Male	67	2. No	2. No	2. No	524	198.5	17.2	32.9	9.4	0.81	9.8	290	129	75.5	39.3	149	1.18	6.3	14.1	44	308	5.6	453.01	151.3	40.35	475.73	16686.1	G/G	G/A	G/G	C/C	A/G	A/A	G/G	C/C	A/A	0.85	2.24	0.81	27.68	4.26	0	0	2.76	90.81	0
120	N	LAA	Male	72	1. Yes	2. No	2. No	524	176.5	22	25	12.8	0.74	9.3	319	174	112	54	85	0.3	5.53	14.3	43.4	225	6.7	129.24	185.1	42.9	484.52	4094	G/A	G/G	G/G	C/C	A/G	A/A	G/G	C/C	A/A	4.17	0	1.53	52.34	5.8	0	0	0	93.13	0
121	N	LAA	Female	80	1. Yes	2. No	2. No	524	163	12	20	27.6	1.15	18.24	219	197	110	75	112	2.3	5.92	10.7	33.3	184	5.8	145.69	193.9	59.41	439.92	14438.5	G/G	G/G	G/G	C/C	A/G	A/A	G/G	C/C	G/A	4.69	8.68	3.29	45.12	3.21	0	0	1.54	86.64	0
122	N	LAA	Female	70	1. Yes	1. Yes	2. No	523.5	203	31	34	13	0.7	18	448	209	169	44	75	1.53	8.31	13.3	40.8	248	7.2	670.19	172.4	16.52	500.58	4031.5	G/A	G/G	G/G	C/G	A/A	A/G	G/G	C/C	G/G	1.59	2.93	4.18	48.8	3.46	0	0	0.49	87.8	1.87
123	N	LAA	Male	73	2. No	2. No	2. No	523	197	48	97	62.9	1.25	15.13	348.34	225	156	44	125	5.76	10.84	15.1	47.2	145	6.1	340.61	132.7	52.97	274.27	15298.8	G/G	G/G	G/G	C/C	A/A	A/A	G/G	C/C	A/A	1.71	2.83	8.35	25.09	3.41	0	0	0	89.62	0
124	N	SVD	Male	75	2. No	2. No	2. No	523	212.5	16	20	14	1.11	14.8	448	161	123	31	109	4.07	10.25	13.9	41.3	259	5.4	403.61	822.7	3.76	235.05	4111.1	G/A	G/G	G/G	C/C	A/A	A/A	G/G	C/C	G/A	2.25	6.03	4.22	12.53	2.68	1.86	0	3.76	90.5	8.93
125	N	SVD	Male	53	1. Yes	1. Yes	1. Yes	522	121	14	18	16.7	0.41	14.4	351.09	138	67	43	186	0.27	8.18	14.3	43.2	188	9.6	269.15	192.2	19.97	340.48	1972.1	G/G	G/G	G/G	C/G	A/A	A/G	G/G	C/C	G/G	4.76	4.62	12.62	48.55	7.44	0	0	0	71.57	2.08
126	N	SVD	Male	57	2. No	2. No	1. Yes	521	63	15	33	16.7	0.96	12.19	308.22	207	139	47	85	2.9	7.69	16.6	49.3	222	5.9	181.84	139.4	36.81	353.05	2321.4	G/G	G/A	G/G	C/C	A/A	A/G	G/G	C/C	A/A	2.68	2.44	2.55	37.94	3.78	0	0	9.24	87.61	0
127	N	TIA	Female	71	1. Yes	1. Yes	2. No	520	289	15	18	15.2	0.61	9.29	288.78	153	81	51	116	0.96	7.39	13.3	38.9	212	7.1	221.27	928.5	27.82	321.48	1761	A/A	G/G	G/G	C/C	A/G	G/G	G/G	C/C	G/A	1.79	1.78	0.18	29.96	3.76	0	0	5.27	90.53	4.07
128	N	SVD	Male	61	2. No	1. Yes	1. Yes	520	89.5	79	67	14	0.94	14.82	307	204.17	134.71	44.7	209.5	1.81	7.75	16.3	47.7	305	6.7	373.87	189.7	16.84	469.12	2131.4	G/G	G/G	G/G	C/C	A/G	A/G	G/G	C/C	A/A	7.33	8.87	2.12	41.14	1.27	0	3.35	0.7	81.51	7.38
129	N	LAA	Female	82	1. Yes	1. Yes	2. No	518.5	238.5	14	18	12.9	0.71	7.65	442	229	160	40	122	0.9	9.7	11.4	33.3	226	6.5	706.69	149.1	43.55	452.3	7073	G/G	G/G	G/G	C/C	A/G	A/A	G/G	C/C	A/A	2.22	3.65	2.74	41.91	5.8	0	0	5.5	88.35	0
130	N	LAA	Male	76	1. Yes	2. No	2. No	518.5	276	21	20	14.7	0.7	10.41	383	213	116	57	117	2.7	7.35	13.6	39	192	5.2	736.4	94.2	33.43	493.35	9439.6	A/A	G/G	G/G	C/C	A/G	A/A	G/G	C/C	A/A	2.69	2.7	0.42	10.16	4.59	0	0	5.04	89.41	1.21
131	N	LAA	Male	72	1. Yes	1. Yes	2. No	518	155	20	34	30	1.34	21.8	316	182	136	37	162	2.77	7.28	14.7	43.1	238	7.5	246.57	145.7	83.05	513.71	6505	G/G	G/G	G/G	C/C	A/G	A/A	G/G	C/C	G/A	1.93	3.29	2.82	27.53	4.75	0	0	4.31	80.09	0.87
132	N	Unknown	Male	58	1. Yes	1. Yes	1. Yes	515.5	236.5	16	15	20.6	0.9	11.81	476	294	144	45	321	3.6	8.7	12.8	35.8	366	11.1	2223.53	189.7	32.57	421.28	5617.1	G/A	G/G	G/A	C/C	A/A	A/G	G/G	C/C	G/A	0	1.87	0.8	43.4	4.04	0	0	1.09	91.04	0
133	N	LAA	Male	72	1. Yes	1. Yes	1. Yes	515	156	15	28	27	1.68	11.1	300	94	56	33	60	1.84	6.2	12.2	36.4	143	8.2	1037.31	169	78.89	401.92	5169.4	G/G	G/A	G/G	C/C	A/A	A/A	G/G	C/C	G/A	1.19	1.74	1.57	13.85	2.01	0	0	3.52	90.9	0
134	N	TIA	Male	77	1. Yes	2. No	2. No	514.5	102.5	17	26	21.6	0.76	7.1	252	208	134	56	88	0.8	8.57	12.4	37.7	298	6.2	204.47	187.4	51.28	453.47	18357.8	G/G	G/G	G/G	C/C	A/G	A/A	G/G	C/C	A/A	1.59	3.52	2.3	28.96	6.46	0	0	0.51	89.92	0
135	N	Unknown	Female	78	2. No	2. No	2. No	514	245.5	33	31	14	0.78	11.21	222	109	83	23	49	0.42	5.88	11.2	33.8	368	5.3	344.91	169.8	32.37	455.99	7878.8	G/A	G/G	G/G	C/C	A/A	A/G	G/G	C/C	G/A	1.26	7.75	5.82	33.62	5.62	0	0.76	4.76	90.96	8.33
136	N	SVD	Male	61	2. No	1. Yes	1. Yes	514	52.5	25	29	17	0.82	10.3	310	159	53	88	196	0.04	5.81	15.6	45.1	265	7.6	301.91	266.3	19.67	365.39	3711.7	G/G	G/G	G/G	C/C	A/G	G/G	G/G	C/C	G/G	2.76	4.27	5.62	24.42	4.7	1.42	0	0	88.14	6.69
137	N	Unknown	Female	65	1. Yes	2. No	2. No	514	193	19.4	26.9	12	0.58	6.95	215	130	65.1	33.5	240	2.46	7.18	12.2	35.5	238	6.2	424.11	1041.3	39.77	279.41	14452.9	G/A	G/G	G/G	C/C	A/A	A/A	G/G	C/C	A/A	3.64	3.36	0.33	51.56	4.59	0	0	1.52	90.95	0
138	N	SVD	Female	80	1. Yes	1. Yes	2. No	513.5	165	50	36	11.8	1.54	18.77	344	179	123	24	138	0.9	8.49	14.3	42.6	283	6.1	404.5	76.6	23.61	452.81	6689.4	G/A	G/G	G/G	C/C	A/A	A/G	G/G	C/C	G/A	1.79	5.18	0	23.97	5.79	0	0	4.17	89.51	0
139	N	LAA	Male	71	1. Yes	2. No	2. No	513.5	212	30	30	20	1.02	6.58	249	143	75	55	108	0.2	9.4	14.5	42.9	177	5.8	237.67	175.9	50.67	516.34	1172.2	G/A	G/G	G/G	C/C	A/G	A/G	G/G	C/C	G/A	4.46	7.01	5.79	37.91	2.65	0.56	2.05	0	91.82	4.7
140	N	SVD	Male	68	1. Yes	1. Yes	1. Yes	512.5	177.5	40	31	22	0.89	16.7	336	127	69	29	190	0.34	8.66	16	46.7	181	6.7	44.18	839.4	17.64	350.98	4620.4	A/A	G/G	G/A	C/C	A/A	A/G	G/G	C/C	G/A	2.26	4.17	2.09	32.7	5.69	0	0	5.27	87.76	0
141	N	SVD	Female	78	1. Yes	1. Yes	1. Yes	512.5	287.5	28	42	9.6	0.59	9.19	340	124	55	34	105	0.4	6.76	11.2	33.1	206	6.8	591.65	148.3	37.79	473.78	6640.5	G/G	G/A	G/A	C/C	A/G	A/G	G/G	C/C	G/A	2.67	3.36	3.37	39.89	1.91	3.65	0	6.42	89.15	3.29
142	N	LAA	Male	74	1. Yes	2. No	2. No	512	175.5	20	24	33	2.14	22.63	438	215	157	28	153	0.36	9.12	15.5	46.1	196	5.7	978.11	164.7	40.72	478.4	21714	G/A	G/G	G/G	C/C	A/A	G/G	G/G	C/C	G/A	4.39	4.44	5.57	56.96	3.43	0	0	5.74	89.46	5.61
143	N	LAA	Female	81	1. Yes	1. Yes	2. No	511	212	16	19	40	0.74	15.57	317	146	102	22	782	64.93	17.69	11.9	34.2	323	6.6	207.47	176	38.82	447.3	2181.7	G/G	G/G	G/G	C/C	A/A	A/A	G/G	C/C	G/A	0.81	3.6	2.93	13.6	2.72	0	0	0.9	89.69	2.44
144	N	Unknown	Male	58	2. No	2. No	2. No	511	179.5	28	14	13.2	0.74	15.2	284	169	94	49	87	0.6	9.67	15.6	46.8	205	5.2	403.33	278.1	46.14	413.41	4860.9	G/A	G/G	G/A	C/C	A/A	A/G	G/G	C/C	G/A	1.68	0	0.42	21.19	2.01	0	0	0.59	90.76	0.48
145	N	SVD	Male	51	2. No	1. Yes	1. Yes	510.5	191.5	24	15	15.5	0.77	6.74	246	224	126	41	228	0.3	8.8	14	41.4	216	10.5	362.26	83.1	24.65	463.04	6713.3	G/G	G/G	G/G	C/C	A/G	A/G	G/G	C/C	G/G	1.95	5.64	4.46	18.59	2.19	2.67	0	1.48	89.69	7.05
146	N	LAA	Male	69	2. No	2. No	2. No	510.5	233.5	23.8	29.4	9.9	0.85	13.4	311	313	214	38	62	0.09	10.34	14.7	42.5	260	5.7	219.59	203.4	43.52	435.22	10281.3	G/A	G/G	G/A	C/G	A/A	A/G	G/A	C/C	A/A	3.17	1.4	2.13	33.86	5.31	0	0	3.55	90.61	0
147	N	Others	Male	55	2. No	2. No	2. No	510	246	36	27	13	0.73	13.7	299	188	134	33	204	0.36	7.61	13.6	40.5	232	6.9	125.15	207.4	4.17	494.98	1635.9	G/A	G/A	G/G	C/C	A/G	A/G	G/G	C/C	G/A	1.54	1.77	1.41	31.83	2.93	0	0	0	91.04	0
148	N	SVD	Male	55	1. Yes	1. Yes	1. Yes	509	185.5	12	22	15	0.79	11.2	259.2	125	72	43	158	1.51	8.31	14.7	42.7	175	7.1	1105.6	253.6	8.74	322.15	7818.4	G/A	G/G	G/A	C/C	A/G	A/A	G/G	C/C	A/A	1.52	0	4.6	14.17	5.57	0	0	7.79	90.62	0.55
149	N	LAA	Male	79	2. No	2. No	2. No	508	209.5	26	24	24.6	0.61	8.36	362	197	107	80	64	0.4	6	13.1	39	199	5.6	317.93	111.3	29.04	473.45	5911.5	G/G	G/G	A/A	C/C	A/A	A/G	G/G	C/C	A/A	2.74	4.26	7.9	30.13	5.24	1.08	0.64	0.74	90.76	5.67
150	N	LAA	Male	73	1. Yes	2. No	2. No	507	233.5	16	27	26.4	1.01	11.58	337.26	191	92	86	40	3.97	7.08	10.1	30.6	263	5.4	672.72	156.5	124.39	358.61	50000	G/A	G/G	G/G	C/C	A/A	A/A	G/G	C/C	G/G	2.46	1.59	0.93	50.07	5.76	0	0	4.27	90.62	0
151	N	LAA	Male	80	2. No	1. Yes	2. No	507	234	12	15	16	0.86	23.2	380	150	115	27	99	2.39	7.27	13.2	40.6	307	8	231.69	459.2	13.78	437.91	2831	G/G	G/G	G/G	C/G	A/G	A/A	G/G	C/C	G/A	5.79	8.12	3.85	38.83	9.3	0	0	4.19	90.26	0
152	N	SVD	Female	70	1. Yes	1. Yes	2. No	506.5	187	24	32	12	0.62	7.7	247.6	283	184	55	306	2.31	9.45	13.1	37.9	258	7.2	1601.91	1101.1	36.85	251.45	8369.4	G/A	G/G	G/G	C/C	A/A	A/A	G/A	C/C	A/A	2.66	1.13	0.31	30.6	3.06	0	0.99	1.68	89.33	0
153	N	SVD	Female	70	2. No	2. No	2. No	506	120.5	23	28	14	0.68	9.49	274	220	150	64	98	0.65	7.78	13.8	40.7	343	5.4	237.81	355.6	35.03	297.96	7054.9	G/G	G/G	G/G	C/C	A/G	A/G	G/G	C/C	G/A	2.73	9.28	3.3	44.57	5.97	0	0	2.86	88.42	2.48
154	N	LAA	Male	81	2. No	2. No	2. No	506	294	34	33	36.4	1.11	10.9	290	213	119	65	88	0.3	8.9	12.5	37.4	233	5.5	401.26	396.4	33.85	433.4	11437.2	G/G	G/A	G/G	C/C	A/G	G/G	G/G	C/C	A/A	3.25	0.99	0	11.69	3.23	4.12	0	0	91.9	6.34
155	N	SVD	Male	73	2. No	2. No	2. No	505.5	186.5	14	24	10	0.62	9.9	302	176	116	31	152	0.3	6.7	14.1	41.5	176	5.7	1441.3	362.8	39.07	365.71	7386.5	G/A	G/G	G/G	C/C	A/A	A/G	G/G	C/C	G/A	1.95	3.84	2.56	35.81	5.93	0	0	4.9	86.14	0
156	N	LAA	Male	80	2. No	2. No	2. No	505.5	244	13	25	20	0.86	8.18	253	179	105	62	43	0.3	4.9	12.7	38	216	5.7	1673.41	153.8	13.38	452.12	3913.4	G/G	G/A	G/G	C/C	A/G	G/G	G/G	C/C	G/A	2.71	6.36	0.62	35.95	4.86	0	1.29	4.71	89.97	2.71
157	N	SVD	Male	69	2. No	1. Yes	2. No	505	173.5	25	17	13.4	0.85	9.16	284	207	130	48	68	1.1	4.98	13.7	39.1	94	7	186.83	47.6	30.57	668.03	11553.2	G/G	G/G	G/G	C/C	A/G	G/G	G/G	C/C	G/A	1.57	5.9	1.56	44.32	6.62	0	0	6.22	89.7	0.25
158	N	LAA	Female	70	1. Yes	1. Yes	2. No	504.5	256.5	24	18	22.1	0.68	8.09	290	251	143	58	98	0.3	6.66	13.2	39.4	208	7.6	346.7	746.8	29.74	478.01	9820.5	G/A	G/G	G/A	C/C	A/A	G/G	G/G	C/C	A/A	1.98	4.41	2.45	31.4	4.65	0	0	6.36	88.22	1.28
159	N	SVD	Male	74	2. No	2. No	2. No	504.5	98	12	25	20	0.92	16.1	285	147	98	40	99	0.03	5.56	14.6	44.4	240	6.4	70.67	282.8	18.66	468.81	2129.8	G/G	G/G	G/G	C/C	A/A	A/A	G/G	C/C	G/A	2.05	4.21	1.98	28.68	5.05	0	0	3.27	88.12	3.4
160	N	SVD	Male	73	1. Yes	2. No	2. No	504.5	107.5	15.6	31.1	24.6	1.13	11.8	326	226	153	61.1	75	1.69	7.86	15	43.2	173	5.6	792.24	187.68	43.67	402.31	11814.6	G/G	G/G	G/G	C/C	A/A	A/A	G/G	C/C	G/A	2.96	0.51	3.33	12.67	4.72	0	0	2.35	91.01	0
161	N	SVD	Male	61	1. Yes	2. No	2. No	504.5	151	22	19	18	1.1	10.48	339	237	145	38	227	4.2	6.63	14.1	41.2	252	6.1	1704.99	314.4	34.7	287.74	5581.3	G/G	G/G	G/G	C/C	A/G	A/G	G/G	C/C	A/A	3.63	1.7	3.18	28.15	4.54	0	0	0.94	89.64	0
162	N	TIA	Male	74	1. Yes	1. Yes	2. No	504	296	20	22	19.1	0.92	10.63	311	194	92	64	160	0.7	9.1	13.1	39.6	264	7	881.97	185.8	36.05	390.76	4800.2	G/A	G/A	G/G	C/C	A/G	G/G	G/G	C/C	G/A	1.1	6.45	3.04	42.71	6.84	0	0	5.18	88.61	5.56
163	N	TIA	Male	82	2. No	2. No	2. No	503.5	261	27	32	18.9	0.69	7.16	315	143	75	56	41	0.2	3.17	11.9	35	135	5.2	394.56	711	27.37	376.17	6515.7	A/A	G/G	G/G	C/C	G/G	A/G	G/G	C/C	G/G	5.7	8.97	3.98	49.23	3.03	1.11	0	5.93	88.79	0
164	N	LAA	Male	82	2. No	2. No	2. No	503	149.5	16	22.9	10.7	0.62	10	297	128	72.3	28.9	221	0.71	4.83	14.8	42.2	205	6.3	402.15	179.1	31.63	494.61	4151	G/G	G/G	G/G	C/C	A/A	G/G	G/G	C/C	A/A	2.77	3.87	0.29	28.81	6.76	1.7	0	1.43	90.86	0
165	N	SVD	Female	79	1. Yes	2. No	2. No	502	264	13	22	19	0.58	11.8	412	179	117	36	133	0.66	6.55	12.1	36.9	220	5.4	354.24	160.8	41.47	460.28	6151.3	A/A	G/G	G/G	C/C	A/A	A/A	G/G	C/C	A/A	0.73	4.36	3.62	49.48	5.02	0	0	4.15	88.42	0
166	Y	LAA	Female	75	2. No	2. No	2. No	502	101.5	8	19	23	1.18	16.5	258	261	176	63	94	6.29	5.08	12.5	35.5	184	5.1	1202.69	746.4	23.86	250.21	4974.4	G/G	G/A	G/G	C/C	A/G	A/A	G/G	C/C	G/A	1.65	4.8	2.1	42.76	3.57	0	0	3.3	89.91	0.62
167	N	LAA	Male	68	1. Yes	2. No	2. No	501.5	190.5	36	28	17.3	1.28	12.86	312.3	227	150	49	129	0.05	7.04	14.5	43.4	232	6.6	259.3	281	32.31	333.76	2711.7	G/G	G/G	G/G	C/C	A/A	A/G	G/G	C/C	G/A	2.9	3.37	0.63	21.85	7.08	0	0	6.14	90.74	1.87
168	N	TIA	Male	56	1. Yes	2. No	2. No	501	143	19	15	16.5	0.77	9.06	274	155	76	72	52	0.2	4.2	15.3	45.4	233	5.3	1883.9	54.1	20.43	490.27	6338	G/G	G/G	G/A	C/C	A/A	A/G	G/G	C/C	A/A	2.12	3.38	0	14.06	2.61	0	0	0	86.08	0
169	N	LAA	Male	50	1. Yes	2. No	2. No	501	92	31	24	13	1.12	7.08	284	147	89	46	83	0.4	7.1	14.8	44.7	143	5.6	1532.13	146.1	20.19	395.72	4142.4	G/G	G/G	G/G	C/C	A/G	A/G	G/G	C/C	G/A	2.28	1.96	5.43	26.63	3.4	4.59	0	5.95	90.14	3.41
170	N	SVD	Female	75	2. No	2. No	2. No	501	205.5	14	18	17	0.61	9.57	275	183	114	55	112	0.11	9.89	13	38.1	243	5.4	282.67	168.6	17.36	418.09	1492.2	A/A	G/G	G/A	C/C	A/G	A/A	G/G	C/C	G/A	4.02	0	6.1	25.96	6.53	0.93	0	5.41	92.96	0
171	N	LAA	Female	58	1. Yes	2. No	2. No	501	282	30	23	12.3	0.58	6.78	219	191	109	37	276	0.6	6.11	14	41.3	270	6.4	1960.86	220.5	18.87	473.25	9525	A/A	G/G	G/G	C/C	A/A	A/G	G/G	C/C	A/A	5.96	3.16	0.59	50.22	7.87	0	0	1.16	91.79	1.29
172	N	LAA	Male	77	1. Yes	2. No	2. No	500	175	16	27	21	0.71	20.4	311	181	131	36	117	0.7	8.69	12.9	36	253	5	211.52	943.5	12.12	174.24	2290.2	G/A	G/G	G/A	C/C	A/A	A/A	G/G	C/C	A/A	3.7	1.13	0.46	20.93	4.75	0	0	5.8	90.14	0
173	N	SVD	Female	70	1. Yes	2. No	2. No	500	213	29	21	14	0.63	5.68	192	170	115	36	147	0.04	5.79	14.3	41.4	261	5.8	1534.73	208.9	29.62	437.63	11968.3	G/A	G/G	G/G	C/C	A/A	G/G	G/G	C/C	A/A	3.92	6.75	5.5	23.25	2.79	1.87	0	1.72	87.78	6.19
174	N	TIA	Male	71	2. No	2. No	1. Yes	499	70.5	12	19	8	0.77	9.6	430.9	172	118	29	118	3.46	3.63	13.6	37.7	333	6.1	957.47	166.1	38.78	387.78	2042.2	G/A	G/G	G/G	C/C	A/A	A/G	G/G	C/C	A/A	1.72	2.59	9.93	32.31	4.42	0	0	2.35	89.48	0.37
175	N	SVD	Male	70	1. Yes	2. No	2. No	499	180	23	24	15.7	0.84	11.06	327	217	139	58	82	0.9	8.57	16.3	48.6	293	5	219.71	132.5	33.73	464.56	5098.9	G/G	G/G	G/G	C/C	A/A	A/A	G/G	C/C	G/A	1.85	0	0.91	36.03	3.34	0	0	1.47	88.58	0
176	N	Unknown	Male	60	1. Yes	2. No	2. No	499	166	31	21	11	0.63	12.9	380	146	98	36	139	14.84	6.9	13.8	40.8	283	7	285.24	440.8	79	430.73	6053.7	G/G	G/G	G/A	C/C	A/G	A/G	G/G	C/C	A/A	2.43	3.26	3.38	44.76	3.14	0	0	1.77	90.46	1.48
177	N	TIA	Female	60	2. No	2. No	2. No	498.5	196.5	17	20	17	0.51	10.98	232	190	119	50	51	0.3	6.14	13.4	39.5	280	5.3	1627.04	145.1	25.5	477.47	5871.3	G/A	G/G	G/G	C/C	A/A	G/G	G/G	C/C	A/A	1.52	2.39	1.78	31.09	5.44	0	0	4.87	89.27	1.77
178	N	LAA	Male	74	2. No	2. No	2. No	498.5	219	17	18	13.7	0.97	16.18	144	160	96	33	125	0.6	5.93	14.1	40.2	171	5.8	1997.75	169.7	32.9	438.12	11293.4	G/G	G/A	G/G	C/C	A/A	A/A	G/G	C/C	G/A	3.06	2.87	1.3	24.39	2.68	0	0	0	90.38	0
179	N	SVD	Male	61	1. Yes	2. No	1. Yes	496.5	260	14	17	15	0.82	40.7	246.1	122	63	54	52	0.96	6.2	12.8	37.1	176	5.9	1068.34	497.7	41.78	281.33	2906.9	G/A	G/G	G/G	C/C	A/A	A/A	G/G	C/C	G/A	0.7	2.3	0	28.4	4	0	0	0.53	86.13	0.4
180	N	LAA	Male	80	2. No	2. No	2. No	496	214.5	26	27	15	0.99	20.5	283	171	77	75	159	0.37	7.7	12.8	38.7	229	6.4	269.7	140	33.08	439.57	4730.4	G/A	G/G	G/A	C/G	A/G	A/G	G/G	C/C	G/G	1.94	3.02	3.03	32.36	3.48	0	0	1.1	90.22	0
181	N	LAA	Male	80	2. No	2. No	2. No	496	207	28	60	12	0.96	15.3	232	116	64	43	316	0.08	7.3	14.5	42.7	215	5.9	115.5	146.7	12.36	436.1	1665.6	G/A	G/G	G/A	C/C	A/A	G/G	G/G	C/C	G/A	2.63	5.42	1.12	35.62	7.08	0	0	0.68	90.78	0.57
182	Y	TIA	Female	74	1. Yes	2. No	2. No	496	114.5	9	20	15.8	0.71	10.69	398	181	101	54	51	9	7	12.9	39.3	203	6	910.4	122.3	48.14	317.57	2892.5	G/G	G/G	G/A	C/G	A/A	A/A	G/G	C/C	G/A	3.71	0	0	37.7	4.41	0	0	0	90	0
183	N	SVD	Female	74	2. No	2. No	2. No	496	230	16	16	15	0.65	9.11	247	225	123	54	72	0.9	4.02	12.1	35.1	176	5.8	301.47	231.3	62.81	367.89	35905.5	G/G	G/G	G/G	C/C	A/A	A/A	G/G	C/C	A/A	8.89	4.5	7.93	37.98	1.66	2.88	7.38	6.79	82.25	0.34
184	N	TIA	Female	81	1. Yes	2. No	2. No	495.5	211	30	32	16	0.74	11.36	395	127	58	48	89	0.07	6.68	13.1	40.4	265	6.2	692.12	1121	44.31	358.02	5866.1	G/G	G/G	G/A	C/C	A/A	A/G	G/G	C/C	G/G	1.01	1.63	1.25	25.26	8.61	0	0	0	91.16	0
185	N	SVD	Male	66	1. Yes	1. Yes	2. No	495.5	206	23	25	21.2	0.79	6.22	274	167	115	36	165.31	1	6.94	12.4	34.7	203	7	180.84	188.1	39.81	384.91	18222.4	G/G	G/G	G/G	C/C	G/G	A/G	G/G	C/C	A/A	3.65	0	0.84	8.55	5.77	0	0	0.87	83.08	0
186	N	SVD	Male	84	1. Yes	2. No	2. No	494.5	101	16	32	13	0.53	7.61	331	165	66	57	42	0.8	3.76	15.1	43.7	115	5.3	238.91	354.3	8.77	374.8	6684.7	G/G	G/G	G/G	C/C	A/A	A/A	G/G	C/C	A/A	4.52	4.95	3.15	25.6	2.48	0	2.58	2.85	88.89	7.83
187	N	Unknown	Female	74	1. Yes	1. Yes	2. No	494.5	285.5	20	18	17.6	0.91	8.08	257	138	56	60	65	0.2	5	11.9	34.3	214	9	303.43	93.7	24.21	486.61	2080.1	G/A	G/G	G/G	C/C	A/G	G/G	G/G	C/C	G/A	12.01	11.82	21.19	32.22	8.38	0	4.45	0	91.53	4.47
188	N	SVD	Male	83	1. Yes	2. No	2. No	494	131	11	14	9	0.79	24.3	358	148	25	76	312	2.87	12.7	13	39	249	6.4	322.67	345.9	32.75	634.28	9249.2	G/G	G/G	G/A	C/C	A/A	A/A	G/G	C/C	A/A	0.74	2.75	1.1	33.37	2.62	0	0	3.95	91.73	0
189	N	TIA	Male	71	1. Yes	2. No	2. No	493.5	276.5	21	26	15.9	0.78	6.04	290	162	88	39	132.01	0.5	7.74	14.8	41.8	262	5.7	570.03	245.3	51.45	421.77	40106.5	G/A	G/G	G/G	C/C	A/G	A/G	G/G	C/C	G/G	1.93	3.98	4.15	26.56	5.16	0	0	3.98	90.29	0.47
190	N	SVD	Male	68	2. No	1. Yes	2. No	493.5	76	20	23	20	0.78	7.7	294	192	100	46	136	0.7	7.3	14.9	42.5	172	6.9	1465.93	172.2	58.06	440.61	3063.9	G/G	G/G	G/G	C/C	A/G	G/G	G/G	C/C	G/G	2.01	0.53	0	23	3.16	0.82	0	2.57	88.56	0
191	N	LAA	Female	81	1. Yes	2. No	2. No	493.5	254	20	24	10	0.47	5.44	327	133	69	52	64	0.7	6.2	11.4	33.9	193	5.1	395.07	94.5	116.42	505.78	231.6	G/G	G/G	G/G	C/C	A/A	A/G	G/G	C/C	A/A	3.01	7.97	2.97	45.47	5.48	1.09	0	1.5	89.18	0
192	N	LAA	Male	71	1. Yes	2. No	1. Yes	493	298	27	32	16	0.89	4.51	423	88	47	15	110	44.2	12.05	10	28.9	189	5.3	165.99	92.8	34.41	482.67	571.1	G/G	G/G	G/G	C/C	A/A	G/G	G/G	C/C	G/G	2.2	0	0	35.35	2.27	0	0	0.44	89.18	0
193	N	LAA	Female	72	1. Yes	1. Yes	2. No	493	231.5	15	20	15.6	0.55	6.07	286	180	95	29	210	0.3	8	13.3	39.7	236	6.8	238.45	133.4	39.26	423.98	17978.3	A/A	G/G	G/G	C/C	A/A	A/G	G/G	C/C	A/A	3.89	4.39	1.38	41.27	4.51	0	0	1.02	89.74	3.17
194	N	SVD	Female	69	1. Yes	1. Yes	2. No	493	241.5	17	21	14.2	0.69	6	289	187	121	37	152	0.2	7.2	12.8	38.9	180	6.8	360.19	241.4	58.98	410.95	36341.6	G/G	G/A	G/G	C/C	A/A	A/G	G/G	C/C	G/A	4.34	2.39	3.84	41.1	10.07	0	0.6	0	90.49	0
195	N	LAA	Female	88	1. Yes	2. No	2. No	492.5	203	18	34	22	0.67	12.35	299	147	94	50	168	0.13	5.35	11	32.9	203	5.8	298.45	138.3	44.43	460.44	4005.8	G/A	G/G	G/G	C/G	A/A	A/A	G/G	C/C	G/G	2.08	2.55	5.03	47.14	6.57	0	0	0.9	90.07	0
196	N	LAA	Male	77	2. No	2. No	1. Yes	492.5	177	14.5	24.6	9.4	0.7	11.4	311	126	81.9	38.4	61	1.31	8.47	12.4	37.6	249	5.6	742.93	229.84	45.87	503.38	9135.4	G/G	G/G	G/G	C/C	A/A	A/A	G/G	C/C	A/A	2.1	2.44	0	32.4	4.74	0	0	0	90.26	0
197	N	LAA	Male	75	2. No	2. No	2. No	492	142	24	18	37.1	0.75	12.12	313.61	184	118	34	154	0.16	11.8	14.4	42.7	169	7.6	529.4	3105.6	83.43	193.74	21646.3	G/G	G/G	G/A	C/C	A/A	G/G	G/G	C/C	A/A	4.55	3.4	0	22.84	1.58	0	0	1.09	90.97	0.78
198	N	SVD	Male	53	2. No	2. No	1. Yes	491.5	209	14	15	8	0.84	15.7	221.8	166	108	35	279	1.27	6.76	17	45.3	271	7.3	1387.43	194	53.4	403.37	4255.3	A/A	G/G	G/A	C/C	A/A	A/A	G/G	C/C	A/A	1.33	1.92	2.67	14.09	1.03	0	0	2.54	90.24	1.01
199	N	SVD	Male	80	1. Yes	1. Yes	2. No	491.5	280.5	14	18	13.3	0.62	7.63	275	198	92	44	115	1.1	12.7	13.9	41.5	280	6.5	965.67	164.8	40.14	445.43	1908.5	G/G	G/G	G/G	C/C	A/G	A/A	G/G	C/C	A/A	2.43	0	0	18.45	10.42	0	0	6.66	91.58	0
200	N	SVD	Male	69	1. Yes	2. No	1. Yes	491	182	43	42	15	0.98	14.1	289	158	100	35	236	1.59	4.6	13.3	38.2	230	5.6	312.08	196.2	29.12	411.5	3832.2	G/A	G/G	G/G	C/C	A/G	A/A	G/G	C/C	G/A	2.24	7.23	5.76	20.69	4.88	0	0	6.23	89.89	8
201	N	SVD	Male	55	2. No	2. No	2. No	490.5	179.5	48	33	11	0.92	10.45	369	252	148	44	257	1.7	5.5	16.1	46.6	233	5.7	2055.94	135.1	41.5	451.11	5639.4	G/G	G/A	G/A	C/C	A/A	G/G	G/G	C/C	G/A	4.08	4.48	9.57	33.15	4.99	4.47	0	2.32	86.42	0
202	N	TIA	Female	60	2. No	2. No	2. No	490	247.5	25	27	13	0.42	6.77	293	152	78	54	48	0.5	6.95	13	37.4	229	5.3	1042.93	144.6	18.01	415.67	2271.2	G/G	G/A	G/G	C/C	A/A	A/A	G/G	C/C	G/G	2.53	5.16	3.99	39.77	5.52	0.65	0.89	5.1	87.26	4.97
203	N	LAA	Male	74	1. Yes	2. No	2. No	489.5	83	50	41	17.2	0.76	11.05	288.74	169	99	47	62	1.14	6.87	15	45	278	5.6	575.72	637.6	42.77	396.18	6622.5	G/A	G/G	G/G	C/C	A/G	A/A	G/G	C/C	G/A	0.69	2.48	1.67	38	5.84	0	0	3.96	89.35	0
204	N	TIA	Male	60	1. Yes	1. Yes	2. No	489	187	22	18	13.2	0.69	8.97	265	109	71	29	177	0.5	10.32	14.3	42.2	258	7.5	460.32	335.5	44.79	411.35	2398.5	G/A	G/G	G/G	C/C	A/A	A/A	G/G	C/C	G/A	1.46	0.72	1.63	27.22	9.35	0	0.71	2.09	88.71	1.84
205	N	Unknown	Male	55	1. Yes	1. Yes	1. Yes	489	96	84	51	15	1.05	13.9	180.1	142	92	41	98	1.57	5.1	17.1	47.1	229	10.4	1250.14	163.3	34.74	409.43	3087.9	G/G	G/G	G/G	C/C	A/G	A/G	G/G	C/C	G/A	2.13	0	0.31	42.57	1.52	0	0	0	89.26	0
206	N	Unknown	Female	68	1. Yes	1. Yes	2. No	488.5	229	20	11	18.8	1.04	5.16	358	76	30	23	78	6	5.56	10.1	27.9	97	4.9	1725.14	185.3	18.24	491.96	7339.3	G/A	G/G	G/A	C/C	A/A	A/A	G/G	C/C	A/A	2.43	4.01	1.34	21.72	8.65	0	0	4.65	91.32	0.52
207	N	LAA	Male	92	1. Yes	1. Yes	2. No	488.5	274	21	22	17.9	0.88	10.86	367	195	77	33	180	7.7	8.11	15.6	46.6	239	10.5	2041.83	129.4	26.44	431.16	5619.9	G/A	G/G	G/G	C/C	A/G	A/A	G/G	C/C	A/A	3.01	4.86	3.53	35.9	8.58	0	0	0	93.66	1.42
208	N	LAA	Male	61	2. No	1. Yes	2. No	488.5	226	20	27	16.7	1	13.98	275.94	157	101	37	120	0.06	4.98	13.3	39.4	168	6	275.21	2.6	18.74	7099.04	3264.9	G/G	G/A	G/G	C/C	A/A	A/G	G/G	C/C	G/A	4.29	0.66	0	33.57	6.34	0	0	1.7	85.14	4.08
209	N	LAA	Male	69	1. Yes	1. Yes	1. Yes	488	164	22	15	15.3	0.87	7.43	350	187	129	26	180	2.5	10.2	14.3	42.4	313	9.2	896.21	219.3	83.88	453.47	529.6	G/G	G/G	G/G	C/C	A/A	A/G	G/A	C/C	G/A	1.06	4.03	2.28	31.94	3.64	0	0	3.12	89.72	1.56
210	N	SVD	Male	50	2. No	2. No	1. Yes	488	156.5	60	74	10.2	0.7	47.77	157	217	100	50	653	2	5.52	16.9	50.3	189	5.7	671.76	80	40.39	460.74	23011.8	G/A	G/G	G/G	C/C	A/G	A/A	G/G	C/C	G/A	2.09	3.49	0.33	42.26	2.76	0	0	1.77	90.07	0
211	N	LAA	Female	78	1. Yes	1. Yes	2. No	488	262.5	25	20	27	0.93	14.1	382	205	138	53	323	3.1	9.56	12.7	37.7	221	7.5	242.73	1069	101	75.86	9584.6	G/A	G/G	G/G	C/G	A/A	A/A	G/G	C/C	A/A	2.93	0	1.14	27.24	2.14	0	0	1.55	86.34	0.69
212	N	SVD	Female	71	2. No	2. No	2. No	487	243	17	17	9	0.69	15.2	253	160	119	37	71	0.42	6.02	13.8	41.7	225	5.6	167.28	619.2	68.64	380.82	7330.7	A/A	G/G	G/A	C/C	A/A	A/G	G/G	C/C	A/A	3.34	3.82	0.62	40.29	1.28	0	0	0	84.08	0
213	N	SVD	Male	61	2. No	2. No	1. Yes	486.5	151.5	15	21	20.4	0.85	11.26	292.48	181	91	77	45	1.71	9.29	14.2	42.8	258	5.6	244.09	178.8	7.89	387.31	2447.7	G/G	G/A	G/G	C/C	A/G	A/G	G/G	C/C	A/A	2.15	3.5	0	30.8	4.94	0	0	0	88.44	1.83
214	N	TIA	Male	71	1. Yes	1. Yes	2. No	486.5	151	59	41	12	0.97	11.35	297	139	92	33	90	0.6	6.21	16.2	46.2	144	6.5	2225.43	191.6	11.9	454.45	5272.2	G/A	G/G	G/G	C/G	A/A	A/A	G/G	C/C	A/A	3.93	5.07	3.29	34.93	6.96	0	0	3.25	88.31	0
215	N	SVD	Male	62	1. Yes	2. No	2. No	486	237	6	10	15	0.77	7	321.2	127	75	45	80	2.29	8.43	12.5	36	181	5.5	2080.51	175.8	71.43	388.69	14064.2	G/G	G/A	G/G	C/C	A/A	A/A	G/G	C/C	G/G	1.74	4.51	4.22	26.61	3.76	0	0	0	87.33	1.9
216	N	LAA	Female	72	1. Yes	2. No	2. No	486	163	23	27	9	0.51	13	262	117	55	56	62	0.01	7.82	13.5	39.8	208	5.5	572.68	431.83	15.5	309.41	26250.4	G/G	G/G	G/G	C/C	A/G	A/G	G/G	C/C	G/A	1.84	6.12	1.4	12.88	2.37	0	0	4.39	89.93	0
217	N	SVD	Male	78	2. No	2. No	2. No	486	57	15	22	9.9	0.83	11.99	592.5	221	118	51	277	0.22	8.01	14.3	41	183	5.5	271.15	98.7	78.98	465.83	1912.7	G/G	G/G	G/A	C/C	A/A	A/G	G/G	C/C	G/A	2.39	5.69	2.71	26.42	5.7	0	0.42	4.34	91.39	0
218	N	SVD	Male	50	1. Yes	2. No	1. Yes	486	197.5	29	24	16	0.81	14.7	327	196	141	42	203	1.05	7.28	15.4	44.7	274	5.5	242.73	180.3	28.16	414.17	6146.5	G/G	G/G	G/G	C/C	A/G	A/G	G/G	C/C	G/G	2.51	4	1.28	22.33	3.57	0	0	0	89.32	0
219	N	SVD	Female	67	1. Yes	2. No	2. No	485.5	295	16	16	18.4	0.73	6	297	213	113	51	125	0.7	9	14	41.8	233	5.2	2654.04	168.5	94.16	470.76	12080.7	G/G	G/A	G/G	C/C	A/A	A/G	G/G	C/C	A/A	2.34	2.78	1.02	32.2	1.86	0	0	0.39	86.03	0.57
220	N	Others	Female	56	2. No	2. No	2. No	485.5	136.5	23	25	11	0.66	4.74	289.58	179	100	52	61	1.3	9.6	14.7	43.1	269	5.7	1550.66	437.6	40.82	438.92	3963.2	A/A	G/G	G/G	C/C	A/G	A/A	G/G	C/C	A/A	2.38	4.29	0.83	40.84	5.49	0	0	2.12	90.16	0
221	N	SVD	Male	58	2. No	1. Yes	1. Yes	485.5	177.5	24.6	29.5	9.7	0.55	8.25	315	142	85.6	37.6	145	0.76	9.34	14.2	42.6	170	9.5	637.53	237.33	37.08	503.28	7709.2	G/G	G/A	G/G	C/C	A/A	A/A	G/G	C/C	G/G	3.82	4.31	2.97	33.92	5.11	0	0	5.3	91.43	0
222	N	LAA	Female	70	1. Yes	2. No	2. No	485.5	210	16	19	19.5	0.67	7.81	315	211	138	44	169	1.9	5.13	12.7	37.2	212	6.7	258.4	229.1	48.28	352.87	21236.5	G/A	G/G	G/G	C/C	A/G	G/G	G/G	C/C	G/A	6.16	3.34	3.79	34.78	8.58	0	0	0	89.37	0
223	N	SVD	Female	74	2. No	2. No	2. No	485	236	41	41	13	0.76	6.6	293.8	237	147	75	120	1.4	4.61	13.4	39.2	198	4.9	1630.21	217.1	26.26	364.03	16217.6	G/G	G/G	G/G	C/C	A/G	A/A	G/G	C/C	A/A	2.12	4.39	8.2	39.21	4.97	0	0	2.5	89.46	0
224	N	SVD	Male	62	2. No	2. No	1. Yes	485	207.5	22	19	15.4	0.87	6.52	239	211	125	36	81	0.2	7.26	12.6	37.3	247	5.5	344.99	106.3	74.26	403.41	2224.3	G/A	G/G	G/A	C/G	A/A	A/A	G/G	C/C	A/A	3.26	6.22	6.53	29.89	6.54	2.32	0.97	1.23	86.68	7.03
225	Y	LAA	Male	53	1. Yes	1. Yes	1. Yes	485	143.5	17	20	13.7	0.68	12.8	258.1	198	124	41	121	0.11	10.73	16.5	51.3	229	6.6	857.77	104.4	147.71	396.11	1514.2	G/A	G/G	G/G	C/C	A/G	A/G	G/G	C/C	A/A	3.46	3.77	2.66	32.34	4.29	0	0	8.17	89.73	1.7
226	N	SVD	Male	54	2. No	1. Yes	1. Yes	484.5	182.5	40	27	15	0.42	17	346	246	46	24	1770	2.72	10.95	16.2	45.3	200	7.2	795.39	218.4	73.56	436.04	5369.9	A/A	G/G	G/G	C/C	A/G	A/G	G/G	C/C	G/A	1.81	3.52	2.44	41.23	5.21	0	0	4.05	92.63	0
227	N	TIA	Male	65	1. Yes	1. Yes	2. No	484	233	11	23	17.4	1.05	13.52	166	160	90	34	107	0.9	6.64	12.2	35.9	303	6	365.8	160.3	47.24	359.11	35132.2	G/G	G/G	G/G	G/G	A/A	A/G	G/G	C/C	A/A	3.73	5.12	2.99	21.8	2.79	0	0	0	92.28	0
228	N	LAA	Female	75	1. Yes	2. No	2. No	483.5	141.5	25	28	18.3	0.53	6.36	398	221	89	64	77	7.2	9.7	14	40.9	244	5.9	175.95	193.5	42.72	452.82	11075.5	G/G	G/G	G/G	C/C	A/G	A/A	G/G	C/C	A/A	2.12	1.91	2.87	20.67	2.46	0	0	0	91.66	0
229	N	LAA	Male	60	1. Yes	2. No	2. No	483.5	157	49	45	26	0.98	17	308	222	157	46	261	0.88	7.68	15.6	46	217	5.9	428.28	176.4	12.88	496.42	31274.6	G/A	G/G	G/G	C/C	A/A	A/G	G/G	C/C	G/A	2.73	8.16	1.22	42.72	5.87	0	0	2.82	90.96	5.99
230	Y	TIA	Male	79	1. Yes	2. No	2. No	483.5	134.5	24	27	28.3	0.81	9.06	377	137	72	55	45	3.9	7.77	13.9	40.4	228	6.1	309.29	138.1	37.59	515.03	2946.9	G/G	G/G	G/G	C/C	A/A	A/G	G/G	C/C	G/A	3.77	0	1.09	37.45	5	3.91	0	0	86.75	0
231	N	LAA	Female	80	1. Yes	2. No	2. No	483	288.5	22	29	17.8	0.84	8.03	304	247	150	32	141	0.7	7.3	13.5	39.7	231	6.1	1737.6	223.6	37.2	475.01	4625.4	G/G	G/G	G/G	C/C	A/A	A/A	G/A	C/C	A/A	2.49	7.06	2.7	26.71	12.19	0	0	0	89.6	0.43
232	N	LAA	Male	74	2. No	2. No	1. Yes	483	221	18	16	27.1	1.1	15.72	268	129	72	35	80	0.7	8.91	13	37	197	5.6	326.92	194.9	45.19	496.06	9693.8	G/G	G/G	G/G	C/C	A/A	A/G	G/G	C/C	A/A	3.5	8.18	6.2	32.53	4.32	0	0	2.67	92.08	0
233	N	LAA	Female	91	1. Yes	2. No	2. No	482.5	200.5	13	19	14	0.83	8.34	384	124	56	45	122	10.1	7	12.1	35.9	200	5.7	1356.33	431.7	45.46	389.73	3622.9	G/G	G/G	G/G	C/C	A/A	A/A	G/G	C/C	G/A	2.22	3.13	2.22	42.88	4.1	0	0	3.03	90.11	0
234	N	SVD	Male	57	1. Yes	2. No	2. No	482	263.5	36	27	13.9	0.96	5.6	285	226	128	38	228	1.5	6.1	15.1	43.9	298	5.5	1060.5	204.3	50.19	409.48	4204.2	G/A	G/G	G/G	C/C	A/A	A/A	G/G	C/C	A/A	3.01	0	0	23.07	5.72	0	0	2.56	89.11	1.9
235	N	TIA	Female	69	1. Yes	1. Yes	2. No	481	243	16	17	22.4	0.77	9.95	334.46	187	84	39	120	1.5	6.9	11.3	34.1	294	7.4	3286.69	620.6	62	482.66	19626.1	G/A	G/A	G/G	C/C	A/A	A/G	G/G	C/C	G/G	1.45	4.17	2.26	30.98	4.32	0	0	2.07	89.05	0.78
236	N	TIA	Female	70	1. Yes	2. No	2. No	480.5	210	21	24	18.7	0.6	6.3	193	184	83	70	115.45	0.8	10.3	14.8	43.8	348	5.3	279.81	226.8	63.61	525.16	2641.4	G/G	G/G	G/G	C/C	A/G	A/A	G/G	C/C	G/G	3.67	5.1	0.91	60.65	2.3	4.65	0.78	4.77	89.79	0
237	N	Unknown	Male	63	2. No	2. No	2. No	480	158.5	21	29	15	0.99	7.7	270.4	162	103	50	54	1.17	9.96	16.8	46.9	194	5.4	935.68	394.3	7.07	286.85	2255.2	G/A	G/G	G/G	C/C	A/A	A/A	G/A	C/C	G/A	1.62	4.36	1.12	37.64	5	0	0	5.22	88.36	1.07
238	N	LAA	Male	64	1. Yes	2. No	2. No	480	113	33	32	12	0.77	9.9	418	202	147	59	79	0.29	6.71	15.7	45.8	268	6.5	936.73	433.8	19.7	353.44	15482.8	G/A	G/G	G/G	C/C	A/A	A/G	G/G	C/C	G/A	2.22	0	0.33	19.79	3.4	0	0	1.59	89.62	1.01
239	N	SVD	Female	81	1. Yes	1. Yes	2. No	480	190	9	12	23.4	0.53	10.77	386	253	172	55	98	0.8	6	10.6	32.2	161	6	1478.94	157.8	29.13	379.92	8493.8	G/G	G/G	G/G	C/G	A/G	A/G	G/G	C/C	G/A	2.61	2.16	0.52	30.38	3.9	0	0	2.89	88.95	0
240	N	SVD	Male	66	1. Yes	2. No	2. No	479	107	71	49	30.3	1.18	15.48	285.05	118	48	42	187	0.09	9.65	13.9	41.1	204	6.6	355.75	127.7	26.41	333.66	3662.8	G/A	G/G	G/G	C/C	A/A	A/G	G/G	C/C	A/A	3.8	3.53	1.03	25.78	5.99	0	3.52	3.89	90.76	3.8
241	N	LAA	Male	56	1. Yes	2. No	1. Yes	479	117.5	53	34	19.9	1.06	13.19	294.84	157	95	39	134	0.09	5.93	15.8	45.8	192	5.8	190.51	235	12.98	315.35	3493.6	G/G	G/A	G/G	C/C	A/A	A/A	G/G	C/C	A/A	4.52	1.75	2.64	32.68	6.2	0	0	2.42	91.12	1.39
242	N	LAA	Male	68	1. Yes	2. No	2. No	478.5	200.5	24	26	21	0.9	12.87	362	228	185	45	137	1.07	13.34	15.1	45	301	6	372.13	273.8	17.35	365.16	16927.5	G/A	G/G	G/G	C/C	A/G	G/G	G/G	C/C	G/A	2.65	5.81	5.65	33.9	3.57	0	0	1.79	84.25	6.81
243	N	SVD	Male	84	2. No	2. No	2. No	478	289	47	57	14	0.64	12	304	183	121	46	186	2.59	6.04	12.4	37.6	160	5.9	1008.36	249.2	33.92	550.74	2942.7	G/A	G/G	G/G	C/C	A/G	A/G	G/G	C/C	G/A	3.8	10.54	20.04	30.32	5.86	7.38	4.11	9.17	88.06	1.53
244	N	SVD	Female	83	1. Yes	2. No	2. No	478	205.5	12.9	19.8	15	0.54	9.88	315	192	121	64.2	83	1.2	6.09	13.5	40.4	147	5.8	387.62	361.7	103.33	255.5	11212.4	G/A	G/G	G/A	C/C	G/G	A/G	G/G	C/C	A/A	8.08	1.79	2.74	31.26	4.4	0	0	1.86	89.69	0
245	N	SVD	Male	52	1. Yes	1. Yes	1. Yes	477	154.5	15	11	14	0.66	8.07	337.87	173	80	59	90	3.3	7.6	15	45	261	6.9	1327.77	191.6	50.92	472.12	2974.3	G/A	G/G	G/G	C/C	A/A	A/A	G/G	C/C	G/A	0.8	2.02	0.19	30.52	4.95	0	0	0.83	90.52	2.92
246	N	LAA	Male	64	1. Yes	2. No	2. No	477	114	28	38	13.7	0.79	8.7	297	213	111	35	191	0.2	5.61	13.1	36.4	249	6.2	279.19	99.2	51.51	374.59	10102.1	G/G	G/G	G/G	C/C	A/G	A/G	G/G	C/C	G/A	4.29	0	0	39.74	1.96	0	0	0	87.86	0
247	N	LAA	Female	71	1. Yes	2. No	2. No	476	222	21	30	20	0.5	8.59	270	206	152	57	135	1.33	11.26	11.9	35.9	247	6	189.49	148.3	60.69	400.54	2554	G/G	G/G	G/G	C/C	A/G	A/G	G/G	C/C	A/A	1.32	2.5	1.98	26.72	5.68	0	0	0.94	90.58	0
248	N	TIA	Male	76	1. Yes	1. Yes	1. Yes	476	151	13	20	14.6	0.73	8.61	246	181	73	58	70	0.5	6.37	14.1	41.5	197	6.4	1500.58	638.3	23.6	273.91	5117.3	G/A	G/G	G/G	C/C	A/A	A/G	G/A	C/C	G/A	3.15	7.76	4.39	30.77	6.15	0	1.73	3.45	86.09	8.29
249	N	LAA	Male	71	1. Yes	2. No	2. No	475.5	194.5	9	15	20.2	1.1	13	275.8	159	93	41	136	0.06	4.3	13.4	40.5	180	5.2	409.51	231.4	48.15	317.97	2266.2	G/G	G/G	G/G	C/C	A/A	A/A	G/G	C/C	G/A	0	2.14	0.9	47.28	2.9	0	0	0	90.99	0.62
250	N	Unknown	Male	58	2. No	2. No	2. No	475	212	30	24	15	0.89	12.39	259	139	80	43	109	0.3	8.1	13.8	40.8	256	5.6	1534.9	188.5	39.01	474.33	1596.6	G/A	G/G	G/G	C/C	A/A	A/A	G/G	C/C	G/A	3.28	5.48	2.21	39.74	8.42	0	0	7.78	89.2	0.6
251	N	SVD	Male	66	1. Yes	2. No	2. No	474.5	148	15	23	16.1	1.04	7.46	314	178	119	48	72	0.7	7.7	16.1	47.2	279	5.7	1355.85	159.7	38.08	481.47	3431.1	G/A	G/G	G/G	C/C	A/A	A/A	G/G	C/C	G/A	1.24	3.79	2.54	39.73	4.61	0	0	2.71	91.52	2.2
252	N	LAA	Male	55	2. No	1. Yes	1. Yes	474	251.5	38	26	18	0.69	7.7	259.2	207	157	54	133	1.22	8.9	14.6	41.1	236	10	1369.48	138.1	21.42	389.32	6659.9	G/A	G/A	G/G	C/C	A/A	A/G	G/G	C/C	A/A	2.46	2.83	0.45	31.2	2.62	0	0	1.05	88.74	0
253	N	LAA	Male	65	1. Yes	2. No	1. Yes	473.5	146.5	22	47	9	1.09	18.8	309.7	190	129	43	365	1.36	13.23	14.6	42.9	393	5.8	1411.13	388.5	96.97	357.8	14820.4	G/G	G/A	G/G	C/C	A/G	A/G	G/G	C/C	G/G	2.47	2.37	1.26	37.98	5.55	0	0	1.12	89.15	1.48
254	N	Unknown	Male	51	2. No	2. No	2. No	473	181.5	21	19	11.9	0.84	11.82	315	229	165	49	78	0.3	4.97	15.1	43.1	190	5.8	342.89	62.7	38.76	527.08	3394	G/G	G/G	G/A	C/C	A/A	A/A	G/G	C/C	G/A	1.94	0.81	0	12.64	4.65	0	0	1.38	90.51	0
255	N	TIA	Female	61	1. Yes	1. Yes	2. No	473	232	15	31	13.3	0.54	5.43	249	163	78	54	128	0.5	10.1	13.7	40.2	316	6.6	323.1	626.8	45.95	341.49	6357.7	G/A	G/G	G/G	C/C	A/A	A/G	G/G	C/C	G/G	2.38	3.72	2.32	33.79	5.2	2.55	0	1.83	88.15	1.71
256	N	LAA	Male	51	2. No	2. No	1. Yes	473	237	21	18	16.5	0.78	10.56	499	156	70	54	104	45.5	13.8	14.9	45	225	5.1	1608.85	433.9	25.19	264.79	13554.9	G/G	A/A	G/G	C/C	A/A	A/G	G/G	C/C	G/G	3.91	9.82	12.44	13.85	6.24	1.95	2.55	6	93.22	5.19
257	N	LAA	Female	56	1. Yes	1. Yes	2. No	472.5	231.5	23	70	19	1.22	14.5	319	182	142	39	769	1.19	9.08	14	41.4	212	9.6	253.68	161.9	59.74	452.15	10457.6	G/A	G/G	G/G	C/C	A/G	A/G	G/G	C/C	A/A	2.08	0.38	1.87	18.88	3.79	0	0	2.24	90.62	0.36
258	N	SVD	Male	62	1. Yes	1. Yes	1. Yes	472.5	261.5	12.8	21	20.9	0.91	14.4	292	141	79.3	48.9	75	0.1	8.43	14.4	42.2	255	6.5	406.54	277.1	27.46	471.52	16242.6	G/A	G/A	G/G	C/C	G/G	A/G	G/G	C/C	A/A	2.56	1.16	1.24	31.26	4.48	0	0	6.02	89.93	0
259	N	LAA	Male	75	2. No	2. No	2. No	472.5	217	22	30	12	0.83	18.5	248	219	170	54	81	0.2	3.36	13.6	40.6	123	5.4	386.85	267.5	14.93	404.73	1877.8	G/G	G/G	G/G	C/C	A/A	A/G	G/G	C/C	G/A	2.89	3.76	9.47	28.12	6.48	0	0	2.99	90.42	0
260	N	Unknown	Male	63	2. No	2. No	1. Yes	472	46	7	19	6.5	0.85	13.35	320.1	194	108	54	116	0.16	8.34	13.3	39.5	298	5.6	240.59	97.7	52.53	460.34	15861.7	G/G	G/G	G/G	C/C	A/G	A/G	G/G	C/C	G/A	1.55	1.51	1.89	14.82	4.06	0	0	1.75	91.68	0.98
261	N	LAA	Male	68	2. No	2. No	2. No	471.5	237.5	14	20	13	0.77	7.9	484.6	219	150	59	128	4.63	7.93	12.8	37.7	272	5.9	1037.45	198.6	32.7	403.9	4697.6	G/G	G/A	G/G	C/C	A/A	G/G	G/G	C/C	G/A	3.03	0	0.32	16.38	4.42	0	0	1.07	89.69	0.51
262	N	LAA	Female	64	1. Yes	2. No	2. No	471	87.5	10	19	12.5	0.61	10.86	308.68	202	119	61	49	0.09	9.03	14.2	43.1	223	5.4	142.32	75.7	39.66	622.4	3050.3	G/G	G/G	G/G	C/C	A/A	A/A	G/G	C/C	A/A	2.47	3	2.11	15.73	4.51	0	0	0.81	86.08	0
263	N	LAA	Male	86	1. Yes	2. No	2. No	471	166.5	27	39	13	0.76	19.37	297	175	102	52	83	0.23	4	15.9	47.2	138	5.4	572.41	238.3	17.64	612.39	7469.4	G/G	G/G	G/G	C/C	G/G	A/G	G/G	C/C	G/A	3.43	5.63	9.4	39.56	6.79	0	1.6	0	87.76	1.5
264	N	Unknown	Female	70	1. Yes	2. No	2. No	470.5	195.5	18	15	13.6	0.55	12.36	367	162	88	45	122.79	4.8	6.9	13.7	40.8	307	5.6	228.85	126.1	33.79	488.23	6006.3	G/G	G/A	G/G	C/C	A/A	G/G	G/G	C/C	G/G	0	2.96	2.94	41.79	7.6	0	0	1.19	88.16	0
265	N	Unknown	Male	75	1. Yes	2. No	2. No	470.5	233.5	39	25	18	1.16	13.08	271	187.59	117.97	43	147.1	6.94	9.89	15.8	45	232	5.85	104.09	231.2	47.48	424.47	9119.8	G/A	G/G	G/G	C/C	A/A	A/G	G/G	C/C	A/A	1.08	7.18	2.44	23.42	3.72	3.26	0	2.48	89.37	3.11
266	N	LAA	Male	79	1. Yes	2. No	2. No	470.5	244.5	36	27	18.5	0.92	6.53	308	210	100	38	143	1.1	8.4	14.6	42.8	217	5.6	1244.99	695.7	31.13	344.07	3997.3	G/A	G/A	G/G	C/C	A/A	A/A	G/G	C/C	G/A	1.53	5.29	0.7	25.09	5.79	0	0	2.73	89.68	0
267	N		Male	88	2. No	2. No	2. No	470.5	263	14	23	18	0.86	15.3	270	112	60	34	92	0.13	5.02	12	34.8	153	5.4	208.29	204.7	10.72	543.71	632.1	G/G	G/G	G/A	C/C	A/G	A/G	G/G	C/C	G/A	2.13	0.55	0	10.84	2.3	0	0	0.71	90.56	0
268	N	LAA	Male	69	1. Yes	1. Yes	2. No	470.5	150.5	20	25	17.6	0.97	12.9	315.2	190	109	45	234	0.45	13.51	15.4	47.3	296	8.4	420.66	108.3	59.01	286.71	7977.1	G/A	G/G	G/G	C/C	A/A	A/A	G/G	C/C	G/A	2.85	0.64	0.89	26.63	6.21	0	0	0	91.89	0.86
269	N	LAA	Female	74	2. No	1. Yes	2. No	469.5	252.5	25	24	10	0.63	5.94	333	119	56	52	83	0.5	7.2	12.7	37.4	231	9.3	638.07	250.2	31.58	484.91	3184.6	G/A	G/G	G/G	C/C	A/A	A/A	G/G	C/C	G/A	2.92	5.08	2.95	39.24	4.13	0	0	5.02	89.31	2.27
270	N	LAA	Female	51	1. Yes	1. Yes	2. No	469.5	113.5	25	27	11	0.94	14.82	486	181	134	32	140	0.47	7.1	14.9	43.7	181	8.8	1136.09	174.9	24.7	428.08	1215.6	G/G	G/G	G/G	C/G	A/G	G/G	G/G	C/C	G/A	3.05	0	4.63	12.05	3.47	0	0	0	89.8	0
271	N	Others	Male	53	2. No	2. No	1. Yes	469.5	203.5	38	39	19.9	0.74	15.42	411	270	192	38	258	2.2	11.44	16.9	48	358	5.9	1997.75	545.6	27.98	298.7	4200.8	G/A	G/G	G/G	C/C	A/A	A/A	G/G	C/C	G/A	3.52	0	4.71	36.32	1.48	0	0	3.21	89.44	0
272	N	TIA	Male	75	1. Yes	1. Yes	1. Yes	469	132	35	30	21	1.07	26.4	306	183	135	35	196	2.58	14.21	15.7	45.9	254	6.2	422.07	728.2	96.14	318.45	14490.4	G/A	G/G	G/G	C/G	A/G	A/A	G/G	C/C	G/A	1.8	1.95	1.69	21.7	5.06	0	0	0	87.79	1.16
273	N	SVD	Male	80	1. Yes	2. No	2. No	469	50	18	27	26.7	0.83	11.53	335.69	147	91	32	98	0.49	6.77	14.8	44.7	231	5.7	488.55	101.7	46.25	387.66	2148.5	G/G	G/A	G/A	C/C	A/A	A/A	G/G	C/C	G/A	2.23	4.82	2.66	32.23	4.97	0	0.45	5.98	90.73	1.2
274	N	LAA	Female	73	1. Yes	2. No	2. No	469	153	14	15	21	0.67	7.35	494	195	91	55	156	8.1	7.2	11.7	35	232	5.7	376.64	884.9	17.92	253.28	8892.2	G/A	G/G	G/G	C/C	A/A	A/A	G/G	C/C	A/A	2.93	1.91	0	34.62	2.33	0	0	0.65	86.01	0
275	N	TIA	Male	74	2. No	1. Yes	2. No	468.5	223.5	19	22	20.8	1.03	14.48	310.98	213	131	67	62	0.21	8.57	12.9	39.2	241	7.1	277.02	1332.9	21.68	267.95	1472	G/A	G/G	G/G	C/C	A/A	A/G	G/G	C/C	G/A	4.85	6.94	6.68	15.46	6.47	0	0	11.22	92.98	4.42
276	N	LAA	Male	61	2. No	2. No	2. No	468	105.5	14	20	12	0.75	11.39	377	244	116	53	115	3.6	10.05	17.7	50.9	217	5.5	219.97	171.1	15.67	487.17	2561.6	G/A	G/G	G/G	C/G	A/A	G/G	G/G	C/C	A/A	0	4.98	3.73	21.64	5.04	0	0	0.85	90.26	1.43
277	N	TIA	Female	60	2. No	2. No	2. No	468	291	25	32	16	0.99	10	196.4	294	206	58	252	3.01	7.26	12.6	35.5	416	5.7	1853.66	382.5	46.33	394.41	8877.7	G/A	G/A	G/G	C/C	A/G	A/G	G/G	C/C	G/A	1.04	2.11	1.39	44.71	5.58	0	0	2.71	89.28	0
278	N	SVD	Male	72	1. Yes	1. Yes	2. No	468	208	62	47	19	1.24	10.6	282.9	174	112	44	189	1.5	7.41	12.9	35.4	184	6.1	2007.49	516	40.28	331.26	7691.1	G/G	G/G	G/G	C/C	A/A	A/A	G/G	C/C	G/A	1.47	2.71	0.69	38.64	4.95	0	0	0.81	88.45	0
279	N	SVD	Male	53	2. No	2. No	1. Yes	468	187.5	18	20	12	0.73	12.2	356.45	316	160.27	44.99	168.16	4.16	8.93	14.63	44.8	229	6.11	268.9	231.7	69.63	369.56	10017.3	G/G	A/A	G/G	C/C	A/G	A/A	G/G	C/C	G/A	2.03	2.16	1.12	39.54	6.52	0	0	4.43	91.63	3.69
280	N	LAA	Male	83	1. Yes	1. Yes	2. No	468	207.5	12	15	23.7	1.38	12.59	311.09	149	83	34	143	0.17	6.36	12.4	36.9	200	6.2	658.67	216.2	79.94	460.17	8330.7	G/G	G/A	G/A	C/C	A/A	A/A	G/G	C/C	G/G	5.89	13.82	8.56	31.82	10.44	6.76	0	6.2	91.7	6.49
281	N	LAA	Male	68	2. No	2. No	2. No	467.5	190.5	18.7	35.8	8.3	0.6	8.2	211	151	97.3	33.8	210	0.84	6.72	13.4	37.5	164	5	520.47	494	31.02	468.98	4807.3	G/G	G/G	G/G	C/C	A/A	A/A	G/G	C/C	A/A	2.8	1.39	3.48	23.49	12.86	0	0	9.66	88.32	3.97
282	N	LAA	Male	60	2. No	2. No	1. Yes	467.5	169.5	13	19	13.5	0.65	7.33	284.03	259	180	62	69	0.8	6.41	13.8	42.6	235	5.5	1605.56	177.9	35.08	458.37	5170.7	G/A	G/G	G/G	C/C	A/A	A/G	G/G	C/C	G/A	2.94	4.51	2.48	18.93	3.95	0	0	2.2	90.18	0.5
283	N	LAA	Male	59	2. No	2. No	2. No	467	197	21	22	16	0.85	7.8	208.9	173	119	45	97	0.97	3.94	11.7	36.9	261	5.6	1486.99	230	19.19	434	7610.7	A/A	G/G	G/G	C/C	A/G	A/G	G/G	C/C	G/A	2.47	5.03	3.55	45.36	4.88	0	0	1.6	90.39	0
284	N	LAA	Male	77	2. No	2. No	2. No	467	162.5	16.4	34.1	14.5	0.68	14.1	284	193	124	56.8	81	0.84	4.75	16.6	47.3	150	4.7	363.64	311.2	64.43	513.79	11773.6	G/G	G/A	G/G	C/G	A/A	A/A	G/G	C/C	A/A	4.73	6.66	8.15	33.58	9.95	0	0	5.4	89.74	5.1
285	N	LAA	Female	72	1. Yes	1. Yes	2. No	466.5	295	9.1	17.5	7.5	0.65	9.29	381	128	66.3	41.6	167	5.32	6.02	12	36.8	307	6.3	638.35	356.6	41.33	438.16	12612.7	G/A	G/G	G/G	C/C	A/G	A/A	G/A	C/C	A/A	1.93	2.01	3.5	27.82	3.1	0	0	2.06	91.3	0
286	N	TIA	Male	54	1. Yes	1. Yes	2. No	466.5	155.5	19	16	7.5	0.71	9.93	291.51	163	95	46	82	0.58	9.07	15.6	46.3	280	7.6	306.03	145.7	58.61	453.02	7014.2	G/A	G/G	G/G	C/C	A/G	G/G	G/G	C/C	G/G	3.8	1.66	0	34.36	3.71	0	0.65	1.93	88.52	0
287	N	TIA	Female	60	1. Yes	2. No	2. No	466	212.5	18	20	17	0.35	7.15	362	208	87	67	113	3.5	9.65	15	41.9	237	6	802.47	188.4	37.21	438.4	18409.2	A/A	G/G	G/A	C/C	A/G	G/G	G/G	C/C	G/A	0.87	2.64	4.69	35.82	3.7	0	0	2.3	88.24	0
288	N	SVD	Female	62	2. No	2. No	1. Yes	466	225.5	32	37	18	0.56	15.2	356	236	136	58	282	0.31	9.08	13.4	39.7	259	5.8	1359.42	150.6	45.31	502.96	10537.8	G/G	G/A	G/G	C/G	A/A	G/G	G/G	C/C	A/A	1.67	5.96	4.01	29.94	5.56	4.4	0	2.35	89.15	5.82
289	N	SVD	Male	61	2. No	1. Yes	2. No	466	64	22	20	15	0.88	14.04	310	137	90	35	485	0.25	8.18	13.8	40	151	12	325.73	181.3	62.31	201.3	3294.8	G/G	G/G	G/G	C/C	A/G	A/G	G/G	C/C	G/A	1.69	2.04	3.65	24.75	4.53	0	0	0.62	90.26	0
290	N	TIA	Male	73	1. Yes	2. No	2. No	466	173.5	15	14	21.9	1.13	11.51	241	204	104	33	155	1.3	5.9	12.5	36.6	237	6.2	1300.38	223.7	30.1	485.11	4096.6	G/G	G/G	G/G	C/C	A/A	A/A	G/G	C/C	A/A	1.83	5.36	1.12	33.7	6.92	0	0	1.79	88.98	0
291	N	LAA	Male	73	1. Yes	2. No	2. No	465.5	187	18	16	23	1.16	15.9	272	190	142	36	410	5.5	4.43	14.8	43.7	171	5.5	152.26	1753.6	33.25	216.35	1994.9	G/G	G/G	G/G	C/C	A/A	A/G	G/G	C/C	G/A	1.93	4.84	2.37	32.66	6.05	0	0	3.26	89.19	0
292	N	LAA	Male	73	2. No	1. Yes	1. Yes	465	256.5	31	27	21	0.65	10.4	371	210	146	44	232	3.18	6.74	13.4	39.5	178	7.6	89.53	189	7.04	452.31	2910.8	G/A	G/A	G/G	C/C	A/A	A/G	G/G	C/C	G/G	1.36	1.41	3.56	23.79	3.22	0	0	4.37	90.21	4.53
293	N	SVD	Male	62	1. Yes	1. Yes	2. No	465	317.5	10	12	20.3	2.76	16.25	302	172	92	53	134	0.19	4.74	9.7	28.8	178	7.03	517.96	1.8	92.34	4672.53	2776	G/A	G/G	G/G	C/C	A/G	A/A	G/G	C/C	G/A	2.42	2.09	4.1	27.66	5.48	0	0	1.37	90.3	0
294	N	Unknown	Male	62	1. Yes	2. No	1. Yes	464	217.5	43	30	22	0.89	8.1	452.4	197	123	73	72	5.37	8.31	13.6	38.5	217	5.6	1054.01	166.6	76.08	438.83	6503	G/A	G/G	G/G	C/C	A/A	A/G	G/G	C/C	G/A	1.37	4.73	3.72	25.87	4.54	0	0	3.75	85.77	0.54
295	N	LAA	Male	81	1. Yes	2. No	2. No	464	257.5	22	25	13	0.67	9.47	252	128	52	52	60	0.4	5.36	12.6	37.7	188	5.7	2250.49	174	31.98	468.4	6837.7	G/G	G/G	G/G	C/C	A/G	G/G	G/G	C/C	G/A	1.54	1.45	1.26	31.96	4.98	0	0	4.73	88.64	1.48
296	N	TIA	Female	55	2. No	2. No	2. No	464	141	17	17	21.8	0.65	7.44	355	162	83	76	43	0.3	8.78	13.4	39.2	299	5.6	1765.84	276.4	38.35	377.74	18812.4	G/G	G/G	G/G	C/C	A/G	A/G	G/G	C/C	G/A	2.36	4.34	0.79	39.15	5.85	0	0	0.82	89.19	0
297	N	LAA	Female	82	2. No	2. No	2. No	464	176	15	16	13	0.39	7.07	367	233	169	37	118	15.9	9.6	15.2	45.2	234	5.7	221.93	89.5	28.87	428.71	82527.3	G/G	G/G	G/G	C/C	A/A	A/A	G/A	C/C	A/A	2.53	2.56	4.02	15.74	3.41	0	0	0.59	90.55	0
298	N	LAA	Male	73	1. Yes	2. No	2. No	463.5	149	6	13	17	1.37	16.32	415	199	121	49	128	4.4	6.2	13.5	40.5	285	5.9	1748.92	175.3	27.42	423.73	5775	G/G	G/A	G/G	C/C	A/A	A/G	G/G	C/C	G/A	2.17	3.75	1.09	20.35	5.82	0	0	1.29	88.96	0
299	N	LAA	Male	73	1. Yes	2. No	1. Yes	463.5	176.5	55	36	21	0.57	11.59	311	222	152	39	209	1	7.43	16.2	46.6	235	6	265.61	102.3	31.21	456.83	3254	G/A	G/G	G/G	C/C	A/G	A/G	G/G	C/C	G/A	4.24	14.5	6.36	23.39	4.69	2.7	7.95	7.14	89.91	5.73
300	N	LAA	Male	63	2. No	2. No	1. Yes	463	161	16.5	20.3	9.7	0.8	11	327	220	165	41.3	109	2.48	11.57	13.9	41.5	350	5.2	431.4	212.7	84.86	388.98	6086.9	G/G	G/A	G/G	C/C	A/A	G/G	G/G	C/C	G/A	1.37	2.55	0.43	22.19	3.53	0	0	1.3	89.44	0
301	N	SVD	Female	64	2. No	2. No	2. No	463	179.5	25	20	21	0.59	9.98	207	233	161	49	94	0.11	14.8	14.1	41.6	335	5.78	863.07	301.5	23.52	493.17	3123.6	G/A	G/G	G/G	C/C	A/G	A/A	G/G	C/C	G/A	1.59	2.43	0.99	33.18	3.38	0	0	2.08	91.66	0
302	N	LAA	Male	79	1. Yes	2. No	2. No	462.5	128	30	25	17.5	0.73	11.88	297.09	168	94	64	69	0.05	6.37	15.9	45.1	184	5.9	185.28	172	41.69	505.05	2287.8	G/G	G/G	G/G	C/C	A/A	A/G	G/G	C/C	A/A	1.52	1.87	0.45	10.93	5.36	0	0	5.09	90.13	0.87
303	N	SVD	Male	70	1. Yes	1. Yes	2. No	462	182	17	24	22.2	0.95	11.59	289.39	207	135	31	247	0.06	3.92	13.5	40.4	136	7.2	227.44	380.9	36.89	354.66	2648.6	G/A	G/G	G/G	C/G	A/A	G/G	G/G	C/C	G/A	4.74	0.6	1.49	35.45	6.88	0	0	2.29	91.09	0
304	N	LAA	Male	84	2. No	2. No	1. Yes	462	268.5	23	32	25	0.97	8	285	173	80	71	162	0.11	7.59	12.1	35.5	208	5.9	161.55	192.4	1.95	520.19	11923.8	G/G	G/G	G/G	C/C	A/A	A/A	G/G	C/C	A/A	7.03	3.1	3.68	35.26	2.99	0	0	4.69	90.63	7.49
305	N	LAA	Male	72	2. No	2. No	2. No	461.5	250.5	35	53	17	0.85	11.05	477	207	187	30	89	21.92	7.55	13.3	39.7	232	6.3	955.99	94.5	36.86	427.01	22756.9	G/A	G/G	G/A	C/C	G/G	A/A	G/A	C/C	A/A	1.49	6.75	1.69	33.19	4.86	0	0	4.3	90.64	1.73
306	N	LAA	Male	62	1. Yes	2. No	2. No	461	196	36	45	7	0.74	9.27	252	133	51	47	217	1	6.55	13.7	37.6	348	6.1	245.86	1004.3	48.08	376.82	5048.8	G/A	G/G	G/G	C/C	A/A	A/G	G/G	C/C	A/A	2.16	3.82	1.91	17.51	5.27	0	0.39	3.01	90.7	1.1
307	N	LAA	Male	59	2. No	1. Yes	2. No	461	161.5	22	23	11.3	0.72	10.09	278.4	163	68	31	98	0.2	7.8	14.9	44	190	6.4	1962.57	282.2	47.63	476.39	4844.3	A/A	G/G	G/G	C/C	A/A	A/G	G/G	C/C	G/A	2.38	3.21	0	24.58	5.2	0	0	1	88.93	0.96
308	N	TIA	Female	79	1. Yes	2. No	2. No	461	168.5	30	25	14.7	0.49	9.84	260	253	137	63	107	0.4	6.48	15.6	45.8	154	5	338.76	0.2	30.42	8187.76	4986.8	G/G	G/G	G/G	C/C	A/G	A/G	G/G	C/C	G/A	4.52	16.16	4.47	35.98	5.15	11.17	6.04	8.72	91.02	0
309	N	LAA	Male	65	1. Yes	2. No	2. No	460.5	178	39	33	19.2	1.01	8.72	370.31	210	113	44	83	33.4	5.4	15.2	44.3	256	5.3	2231.44	241.8	39.56	414.86	4833.6	A/A	G/A	G/G	C/C	A/A	A/G	G/G	C/C	G/A	1.74	3.16	0.73	18.48	4.86	0	0	1.28	89.57	0.9
310	N	LAA	Female	57	1. Yes	1. Yes	2. No	460	174.5	37	27	9	0.58	9.35	268	183	107	45	223	0.14	8.15	14.4	40.3	249	7.6	2011.46	182.3	11.06	453.75	11721	G/G	G/G	G/G	C/C	A/G	A/G	G/G	C/C	A/A	2.95	9.07	5.22	44.56	4.46	0.79	0	2.23	89.1	8.54
311	N	LAA	Male	57	1. Yes	1. Yes	1. Yes	460	165	11	17.7	15.9	0.74	8.92	376	159	107	49.6	64	6.13	7.68	16.4	45.6	165	7.7	236.97	206.8	43.93	482.11	349	A/A	G/G	G/A	C/C	A/G	A/G	G/G	C/C	G/G	3.37	4.2	3.42	45.49	4.38	0	0	0	86.67	1.35
312	N	LAA	Female	65	1. Yes	2. No	2. No	460	312	16	25	23	1.66	30.2	425.7	191	114	55	206	13.14	5.94	12.5	35.4	104	5.4	490.02	556.4	21.7	376.11	317.3	G/G	G/G	G/A	C/C	A/A	A/A	G/G	C/C	G/G	3.44	2.96	0.68	30.84	2.37	0	0	0	91.32	0
313	N	TIA	Male	74	1. Yes	2. No	2. No	460	248	36	41	12.9	1.03	11.43	308	151	70	45	130	1.2	6	13	37	192	6.2	301.88	278.5	66.45	447.31	3425.8	G/G	G/G	G/G	C/C	A/A	A/A	G/G	C/C	A/A	5.48	7.73	2.65	43.73	11.42	0	0	4.89	89.46	3.38
314	N	Unknown	Female	56	1. Yes	2. No	1. Yes	459.5	209.5	20	20	26.2	0.73	11.28	316.33	203	126	52	94	0.07	10.16	12.2	36	480	6.4	1142.57	423.1	47.96	354.66	13108.4	A/A	G/G	G/G	C/C	A/G	A/A	G/G	C/C	G/A	4.26	5.28	9.1	17.62	7.62	4.85	0	6.99	89	0
315	N	LAA	Male	71	1. Yes	1. Yes	1. Yes	458.5	191.5	21	14	17.1	1.17	2.82	266	138	49	35	100	0.2	7.5	12.8	37.6	286	7.9	1977.37	171.3	29.04	433.48	21442	G/G	G/G	G/G	C/C	A/A	A/A	G/G	C/C	G/A	1.87	1.68	7.24	34.4	6.25	0	0	4.13	42.02	0
316	N	LAA	Male	81	1. Yes	2. No	2. No	458	307	20	18	31	1.99	21.5	447.3	170	101	50	89	6.14	10.43	11.7	33.8	217	5.6	2225.22	223.3	21.75	401.67	9531.1	G/A	G/G	G/G	C/G	A/A	A/A	G/G	C/C	A/A	1.77	0	1.94	47.08	4.3	0	0	0.49	88.39	2.06
317	N	LAA	Female	79	2. No	2. No	2. No	458	146.5	18	22	16	0.67	11.9	288	148	110	39	429	0.79	4.64	13.5	39.8	199	5.9	253.81	268.7	13.58	471.41	50000	G/G	G/G	G/G	C/C	A/A	A/A	G/G	C/C	G/A	1.97	5.1	4.84	28.73	4.41	0	0	4.11	90.5	1.09
318	N	LAA	Male	71	1. Yes	1. Yes	1. Yes	457.5	246.5	15	21	12	0.8	4.6	308	138	86	48	67	0.22	11.8	12.1	34.8	307	6.5	335	310.5	10.88	592.61	1444.4	G/A	G/A	G/G	C/C	A/A	G/G	G/G	C/C	A/A	2.01	0	0	27.21	5.9	0	0	3.12	90.58	0
319	N	LAA	Female	80	1. Yes	2. No	2. No	457	142.5	11	14	19.1	1.11	14.94	369	127	65	27	176	0.5	5.75	11.8	34	247	5.3	2662.61	242.2	87.8	460.64	18258	G/G	G/G	G/G	C/C	A/G	A/A	G/G	C/C	G/A	1.34	3.51	2.05	25.27	6.15	0	0	5.45	89.66	0.31
320	N	Unknown	Male	65	1. Yes	2. No	1. Yes	457	185	12	18	11.2	0.81	11.46	312.48	172	109	44	85	0.19	7.99	14.3	42.5	171	5.6	339.01	102.4	41.86	371.23	4815.6	G/G	G/A	G/A	C/C	A/G	A/A	G/G	C/C	G/G	4.83	6.8	0	37.98	0.24	0.84	0	0.82	91.01	3.38
321	N	TIA	Male	61	2. No	2. No	1. Yes	456.5	200.5	29	19	10.1	0.83	19.53	356.99	226	162	34	187	6.7	11.58	15.3	42.7	312	5.7	1229.44	185.7	31.7	440.33	2307.4	A/A	G/G	G/A	C/C	A/G	G/G	G/G	C/C	G/G	2.17	1.51	4.12	27.66	5.94	0	0	5.19	88.05	0
322	N	SVD	Male	66	2. No	2. No	2. No	455.5	133.5	17	19	16.6	0.72	9.72	370.6	188	110	55	38	0.2	8.12	14.6	43.8	244	5.4	514.94	121.7	55.71	367.4	7557.6	A/A	G/G	G/A	C/G	A/A	A/G	G/G	C/C	G/G	3.37	0.75	0.51	26.62	1.57	0	0	0	90.12	0
323	N	SVD	Male	65	1. Yes	1. Yes	2. No	455	204	31	33	16	0.89	11.5	275	128	64	40	300	0.05	7.94	13.5	38.5	231	9.9	1027.06	169.6	30.66	533.49	3351.9	G/G	G/G	G/G	C/C	A/G	A/G	G/G	C/C	A/A	1.51	2.72	1.28	29.71	3.87	0	0	2.45	90.27	4.25
324	N	LAA	Female	79	1. Yes	2. No	2. No	455	239	21	18	10.2	0.53	6.35	303.44	255	158	47	263	0.8	7.95	12.6	36.4	295	5.9	1387.73	398.8	36.48	446.84	2579.7	G/G	G/A	G/G	C/C	A/A	A/G	G/G	C/C	G/G	1.66	4.54	2.08	37.65	6.74	0	0	5.56	84.93	0
325	N	LAA	Female	73	2. No	2. No	2. No	455	86	27	22	18.8	0.71	10.8	301.87	285	174	73	129	0.05	9.87	14.8	43.7	258	5.4	420.1	219	41.44	475.55	7879.8	G/G	G/G	G/G	C/C	A/G	A/A	G/G	C/C	G/A	2.46	3.74	1.09	35.86	5.83	0	0	1.2	92.63	0
326	N	LAA	Male	79	1. Yes	2. No	1. Yes	454.5	172.5	25	45	8	0.95	14.1	345	105	64	31	89	1.29	7.43	14	41.2	181	7.5	671.59	224.6	47.46	501.97	4331.1	G/G	G/G	G/G	C/C	A/A	A/G	G/G	C/C	A/A	1.97	4.38	8.86	22.8	5.89	0.81	0	5.78	88.86	4.5
327	N	TIA	Female	57	1. Yes	2. No	2. No	454	285	15	8	12.6	0.62	8.93	377	242	135.8	52.41	123	8.6	6.02	10.6	33.1	270	5.98	1592.61	174.5	45.82	485.22	6440.5	G/A	G/G	G/G	C/C	G/G	A/A	G/G	C/C	G/A	1.74	2.69	0.84	24.68	4.86	0	0	3.59	88.42	0
328	N	LAA	Male	58	2. No	2. No	1. Yes	452.5	130	22	21	17	0.72	14	258	183	124	40	254	0.92	9.05	15.5	43.6	250	5.8	1128.21	308.1	7.76	454.62	4223.5	G/G	G/G	G/G	C/C	A/A	A/G	G/G	C/C	A/A	2.13	2.2	1.23	21.41	4.77	0	0	6.62	89.33	3.88
329	N	LAA	Female	81	1. Yes	2. No	2. No	452	182	17	25	12	0.58	8.28	379	174	116	42	71	0.07	5.23	13.6	40.9	200	5.7	1513.76	123.8	8.18	460.98	4671.9	G/G	G/G	G/G	C/C	A/A	A/A	G/G	C/C	A/A	2.14	6.79	3.48	22.92	8.52	0	0	9.31	89.63	6.4
330	N	SVD	Female	63	1. Yes	1. Yes	2. No	451.5	165	13	20	18	0.8	12.9	268	150	90	45	41	0.03	7.07	13	36.8	166	6.4	976.95	1285.1	24.16	236.45	6476.2	G/G	G/G	G/G	C/C	A/A	A/G	G/G	C/C	G/A	0	3.47	2.96	36.15	6.24	0	0	3.39	86.55	0
331	N	LAA	Female	79	1. Yes	1. Yes	2. No	451.5	298.5	24	33	14	0.93	13.84	252	147	100	40	110	0.01	8.5	12.6	37	253	6.2	353.53	188.8	34.32	538.62	1698	G/A	G/A	G/G	C/C	A/A	A/A	G/G	C/C	G/A	1.65	2.72	3.84	28.54	4.31	0	0	2.77	88.57	0
332	N	SVD	Male	74	2. No	2. No	2. No	451	73	39	29	14.5	0.67	11.52	279.36	154	97	45	79	0.05	4.89	16	47.3	153	5.7	220.07	136.2	26.9	384.82	1752.1	G/G	G/G	G/G	C/C	A/A	A/A	G/G	C/C	A/A	1.6	5.54	4.84	26.68	5.66	0	1.65	4.18	98.99	0
333	N	LAA	Female	76	1. Yes	2. No	2. No	451	52	8	15	9	0.23	11.54	231	191.23	109.26	49.09	217.02	113.5	10.73	11.4	32.9	344	6.33	183.8	263.3	48.66	499.79	739.1	G/G	G/G	G/G	C/G	A/A	A/A	G/G	C/C	G/A	1.81	3.97	1.66	43.06	3.13	0	0	0.97	88.14	0
334	N	LAA	Male	63	2. No	2. No	1. Yes	450.5	190.5	18	27	17	1.01	10.7	319	197	100	35	847	5.17	10.22	14.5	40.1	158	5.5	1804.39	183.6	45.43	388.19	14920.1	G/A	G/G	G/G	C/C	A/G	A/G	G/G	C/C	A/A	2.09	2.53	4.78	15.39	5.52	0	0	0	89.04	0
335	N	TIA	Male	69	2. No	1. Yes	2. No	450.5	205.5	15	14	21	1.08	8.36	340	114	60	42	81	0.7	7.54	10.7	31.9	134	6.7	697.86	58.6	18.2	461.75	13835.9	G/G	G/G	G/G	C/C	A/A	A/A	G/G	C/C	G/A	2.42	1.28	2.57	49	2.58	0	0	0	90.58	0
336	N	SVD	Male	62	2. No	2. No	2. No	450	158	25	26	14.9	0.73	11.39	249	200	119	63	116.49	0.3	4.64	15.2	41.6	167	5	227.38	10.3	40.8	3016.28	3749.5	G/A	G/G	G/G	C/C	A/A	A/G	G/G	C/C	A/A	4.73	2.3	2.03	50.74	0	0	0	1.43	89.68	0.44
337	Y	Unknown	Male	53	1. Yes	1. Yes	1. Yes	450	174	24	23	15	0.98	11.99	249	195	138	44	125	0.02	6.63	15.8	46.6	182	9.1	1411.11	171.5	26.09	476.1	1728.2	G/A	G/G	G/G	C/C	A/A	A/A	G/G	C/C	A/A	5.12	10.22	6.3	44.44	5.3	2.44	1.89	0	87.19	4.31
338	N	LAA	Female	66	1. Yes	1. Yes	2. No	448.5	232.5	36	29	18	0.62	15.3	252	152	66	34	1170	3.34	5.81	16.1	40.2	197	6.8	652.91	422.7	8.95	495.78	5727.6	G/G	G/G	G/G	C/C	A/A	A/G	G/A	C/C	A/A	0	2.83	1.19	30.51	4.54	0	0	1.59	84.96	0
339	N	SVD	Male	60	2. No	2. No	1. Yes	447.5	233	23	21	7.4	0.88	22.64	227	170	62	41	107	0.4	7.28	15.3	43.3	171	5.6	193.5	80.3	22.69	410.57	5350.4	G/A	G/G	G/G	C/C	A/A	A/G	G/G	C/C	A/A	2.46	0.63	3.24	18.1	1.96	0	0	0	87.57	0
340	N	Unknown	Female	79	1. Yes	2. No	2. No	447.5	298	109	116	21	0.6	9	347	153	101	39	125	4.95	8.78	12.7	37.6	210	6.5	1657.03	125	175.11	387.99	24249	A/A	G/G	G/A	C/C	A/A	A/G	G/G	C/C	G/G	7.06	0.67	5.79	32.05	5.44	0	0	7.42	89	0
341	N	LAA	Male	75	1. Yes	2. No	1. Yes	447	242.5	14	18	14	1.22	15.1	327.3	268	172	43	375	3.17	9.25	15.7	44.1	246	5.8	1205.85	169.8	18.8	436.3	7152.6	A/A	G/G	G/G	C/C	A/A	A/G	G/G	C/C	A/A	1.72	3.04	10.37	16.69	3.51	0	0	0.61	90.12	0
342	N	Unknown	Male	63	1. Yes	1. Yes	2. No	446.5	52.5	95	40	16	1	15.7	224	237	187	54	129	0.19	9.54	16.5	47.3	258	6.5	225.33	278.9	44.37	426.85	2683.1	G/G	G/G	G/G	C/C	A/A	A/G	G/G	C/C	G/A	1.06	6.46	2.79	30.94	5.84	0	0	1.82	90.27	0.65
343	N	Unknown	Male	57	1. Yes	2. No	1. Yes	445.5	178.5	33	17	15.2	1.07	9.92	294	221	131	40	223	1.3	5.4	14.4	43	250	6	1599.05	163.3	48.38	442.79	3285	G/A	G/G	G/G	C/G	A/A	A/G	G/G	C/C	G/A	2.14	4.44	1.25	34.21	2.92	0.53	0.63	2.25	90	3.37
344	N	SVD	Female	70	2. No	1. Yes	2. No	444.5	142.5	17	22	22	0.49	8.25	262	266	158	60	112	0.2	6.07	11.6	34	219	6.3	222.21	189	4.38	381.56	5643.9	G/G	G/G	G/A	C/C	A/A	A/G	G/G	C/C	A/A	3.29	5.53	1	37.72	9.04	1.15	0	2.65	90.17	5.27
345	N	SVD	Male	56	1. Yes	1. Yes	2. No	444.5	234	41	22	22.4	0.88	12.84	322.89	136	40	73	110	0.88	9.07	14.2	44.8	194	10	764.78	189.4	29.33	352.1	2050.4	G/A	G/G	G/A	C/C	A/G	A/A	G/G	C/C	A/A	6.32	2.16	1.02	31.06	0.22	0	0.51	0	92.52	0
346	N	LAA	Male	77	1. Yes	1. Yes	2. No	444	264	17	25	11	0.95	19.6	402	121	62	49	82	2.95	8.02	12.6	37.9	296	7.7	358.47	308.1	60	442.31	7149.3	G/A	G/A	G/G	C/C	A/A	A/G	G/G	C/C	A/A	1.04	1.26	1.86	25.72	3.34	0	0	1.85	85.94	0
347	N	LAA	Male	82	1. Yes	2. No	2. No	443.5	224	15	17	18	1.03	15.23	265	188	112	25	257	1.1	6.47	14.2	41.1	219	5.3	206.91	90.1	45.92	408.02	62030.2	G/G	G/G	G/G	C/C	A/A	A/G	G/G	C/C	A/A	5.66	1.73	0	33.55	4.31	0	0	1.25	89.07	0
348	N	TIA	Male	69	1. Yes	1. Yes	2. No	443	96.5	15	19	23.1	1.02	9.21	280	121	57	49	151	0.3	5.18	14.9	42.7	207	9.2	2276.97	184.6	44.04	454.46	1949.6	G/G	G/G	G/G	C/C	A/A	A/G	G/G	C/C	A/A	1.68	8.07	3.55	31.26	6	0	0	5.01	86.08	4.75
349	N	Unknown	Male	72	2. No	2. No	1. Yes	443	175.5	33	47	15	0.67	12.5	304	200	149	51	74	8.03	5.71	13.7	39	271	6.1	135.05	168.5	16.34	404.77	4161.9	G/A	G/G	G/A	C/C	A/G	A/A	G/G	C/C	A/A	2.15	4.78	3.66	31.52	7.1	0	0	1.53	85.54	0
350	N	Unknown	Male	63	1. Yes	2. No	2. No	442.5	184.5	26	37	11	0.93	11.4	312	133	57	66	363	0.26	5.32	13.1	38.3	284	5.4	417.87	141.6	33.81	433.61	9182.9	G/A	G/G	G/G	C/C	A/A	A/G	G/G	C/C	G/G	1.92	4.12	4.04	31.78	4.39	4.66	0	4.65	89.35	8.26
351	N	SVD	Female	79	1. Yes	2. No	2. No	442	93	14	21	20	0.69	16.3	280	198	102	34	299	0.24	6.47	11.3	32.1	281	6.5	288.89	144.4	20.87	540.92	8221.7	G/G	G/G	G/G	C/C	A/A	G/G	G/G	C/C	A/A	0.96	4.5	4.5	18.8	6.51	0	0	0.86	90.15	0
352	N	LAA	Male	73	1. Yes	2. No	1. Yes	442	223.5	16	21	20	1.02	11.34	409	165	82	47	219	1.5	7.32	13.2	38.7	177	5.6	1763.94	122.6	25.87	377.11	74941.7	G/G	G/A	A/A	C/C	A/A	A/G	G/G	C/C	G/A	4.39	8.26	8.29	46.06	7.78	0	0	4.47	89.11	6.49
353	N	LAA	Male	68	1. Yes	2. No	2. No	442	91.5	23	12	24.6	0.89	14.33	284	192	118	49	127.72	0.3	3.6	12	35	266	6.1	655.68	154.7	21.49	503.9	4718.2	G/G	G/G	G/G	C/C	A/A	A/A	G/G	C/C	A/A	4.73	10.02	3.09	14.6	5.06	4.55	4.13	4.8	90.51	6.92
354	N	Unknown	Male	76	2. No	2. No	2. No	441.5	186.5	28	43	11.3	1.04	21.61	196	206	117	46	130	2.5	10.05	16.8	46.6	210	5.6	159.51	141.1	45.72	375.6	13126.2	G/G	G/G	G/G	C/C	A/A	A/G	G/G	C/C	A/A	4.08	1.32	0.39	21.55	0.24	0	0	0.78	91.14	0
355	N	LAA	Female	83	2. No	2. No	2. No	440	162	16.2	29	15	0.52	14.4	203	118	69.6	39.3	90	0.81	11.1	12.1	38.1	305	5.5	250.7	200	32.05	459.13	5795.6	G/A	G/G	G/G	C/C	G/G	A/G	G/G	C/C	G/A	2.24	2.61	4.03	25.24	5.65	0	0	3.61	83.81	0.84
356	N	SVD	Female	61	1. Yes	2. No	2. No	439	228	9	19	13.4	0.51	10.01	320.99	209	129	49	226	0.37	7.91	13.4	40.9	240	7.8	237.22	159.7	38.25	315.9	4302	G/G	G/G	G/A	C/C	A/A	A/A	G/G	C/C	G/A	0	4.21	0.91	28.55	8.16	0	0	2.65	93.4	0
357	N	SVD	Female	79	1. Yes	1. Yes	2. No	439	180	36	23	28.5	0.77	5.58	344	107	50	42	51	0.3	9.2	14.1	42	164	6.2	1430.4	248.8	13.51	435.69	4995.7	G/G	G/G	G/G	C/C	A/G	A/A	G/G	C/C	A/A	0.77	4.69	7.86	53.83	6.25	0	0	2.23	88.63	3.17
358	N	SVD	Male	62	2. No	1. Yes	1. Yes	439	267.5	20	35	9	1.09	16.9	178.2	132	83	42	118	1.17	4.93	12.8	35.1	245	9.7	931	236	40.38	401.01	1634.5	G/A	G/G	G/G	C/C	A/A	A/G	G/G	C/C	G/A	1.03	1.41	1.58	23.3	4.32	0	0	3.23	84.61	0
359	N	Others	Female	61	2. No	2. No	2. No	438.5	263.5	16	15	14.8	0.78	6.23	212	235	115	47	72	0.7	9.1	12.4	36.3	236	5.9	2255.22	191.9	38.06	459.32	28835.5	G/A	G/A	G/G	C/C	A/A	A/A	G/G	C/C	A/A	0	0	0	18.77	4.91	0	0	1.05	88.82	0
360	N	LAA	Male	55	1. Yes	2. No	2. No	438	234.5	47.8	22.4	8.1	0.81	13.4	249	226	161	41.7	66	0.04	7.9	14.3	43.5	222	5.4	342.14	210.6	19.43	442.09	6224.2	G/A	G/G	G/G	C/C	A/A	A/G	G/G	C/C	G/G	2.56	0.66	0.29	32.61	7.8	0	0	0	91.94	0
361	N	LAA	Male	52	2. No	2. No	1. Yes	437	187	26	28	9	0.8	88.8	415.1	213	151	41	135	3.74	7.07	14.2	38.8	273	6	1306.29	909.2	24	299.93	7554.1	G/G	G/G	G/G	C/C	A/A	A/A	G/G	C/C	G/A	3.39	1.16	0.87	35.81	5.62	0	0	2.73	91.28	0
362	N	LAA	Male	55	1. Yes	2. No	1. Yes	436.5	179.5	36	35	5.3	0.76	7.87	284	186	84	62	146	1.7	10.4	14.8	44.6	280	5.3	375.35	85.8	25.47	511.19	8329.2	G/G	G/G	G/G	C/C	A/A	A/A	G/G	C/C	G/A	1.82	1.54	0	35.68	3.66	0	0.46	0	89.68	0
363	N	SVD	Male	67	2. No	1. Yes	2. No	436.5	219.5	19	20	20.8	0.76	12.86	308	196	120	52	148.65	1.2	5.9	14	42.4	188	6.8	258.79	121.4	43.45	423	18009	G/A	G/A	G/G	C/C	A/A	A/A	G/G	C/C	A/A	2.91	0	0	21.14	18.63	0	0	4.81	90.19	0
364	N	LAA	Female	80	1. Yes	1. Yes	2. No	436.5	171.5	9	15	19.1	1.1	7.18	315	125	46	56	59	0.2	7.56	12.9	35.2	125	7.7	222.58	199.1	53.89	293.74	4386.8	G/A	G/G	G/G	C/G	A/A	G/G	G/G	C/C	A/A	2.92	0.9	1.29	18.3	2.52	2.56	0	6.06	89.96	4.29
365	Y	LAA	Male	75	2. No	2. No	2. No	436.5	177.5	21	21	21	0.93	6.34	319	186	109	42	98	0.2	6.52	15.8	47.4	163	5.6	398.66	98.8	63.22	430.18	3592.9	G/G	G/G	G/G	C/G	A/A	A/A	G/G	C/C	G/A	3.87	3.58	1.65	39.3	8.75	0	0	0	88.39	0
366	N	Unknown	Male	58	2. No	2. No	2. No	436	204.5	22	53	18	0.79	9.5	242.3	204	128	48	442	2.06	5.88	14.8	41.8	293	5.4	1883.54	158.9	19.06	440.64	7719.7	G/G	G/G	G/G	C/C	A/G	A/A	G/G	C/C	A/A	1.57	0	4.03	33.8	3.4	0	0	0.83	89.28	1.93
367	N	SVD	Female	59	2. No	2. No	2. No	436	129	27	22	17	0.51	9.58	306.12	293	187	57	338	2.76	7.12	15.1	45.3	345	6.5	269.09	156.9	46	422.23	2116.6	G/G	G/G	G/G	C/C	A/G	A/G	G/G	C/C	G/A	2.19	0.73	0.26	35.65	2.94	0	0	3.72	90.09	4.06
368	N	TIA	Female	63	1. Yes	2. No	2. No	436	263	15	16	14	0.48	6.65	272.66	140	70	50	86	0.2	6.3	12.5	36.5	174	5.7	1109.51	200.4	34.4	494.03	1422.8	G/A	G/G	G/G	C/C	A/A	A/A	G/G	C/C	G/A	2.55	3.05	1.66	42.58	2.17	0	0	0.51	86.1	0
369	N	Others	Male	54	2. No	2. No	1. Yes	435	213.5	24	25	11	0.7	9.51	295.77	270	197	46	120	2.7	6.4	15.3	46.1	283	5.6	1543.07	159.4	47.72	360.53	10438.8	G/G	A/A	G/G	C/C	A/G	A/A	G/G	C/C	A/A	0	1.94	0	25.87	5.3	0	0	2.81	93.03	0
370	N	SVD	Male	54	2. No	2. No	1. Yes	435	241	23	27	14	0.66	13.21	296.47	163	104	37	90	0.22	6.09	15.3	45.2	127	5.5	394.84	2.5	25.93	6003.97	1253.6	G/A	G/A	G/G	C/C	A/A	A/G	G/G	C/C	A/A	3.29	3.67	7.91	32.27	4.24	0	0.45	2.2	87.14	4.87
371	N	SVD	Female	87	1. Yes	1. Yes	2. No	434.5	213.5	15	24	16	0.76	10.57	324.41	191	92	76	101	0.16	7.08	12.7	38.9	281	6.4	343.67	301.3	70.81	350.64	8338	G/A	G/A	G/G	C/C	A/G	A/A	G/G	C/C	G/A	1.76	1.02	1	22.11	2.88	0	0	2.84	88.78	4.62
372	N	LAA	Male	81	2. No	2. No	2. No	434	146	13	21	19.6	0.69	10.38	292.24	170	93	58	70	1.47	5.36	13.5	42	187	6.3	543.05	956.1	49.29	208.15	31430.9	G/G	G/G	G/G	C/C	A/G	G/G	G/G	C/C	A/A	1.04	2.35	1.5	40.85	6.48	0	0	3.11	87.95	1.04
373	Y	LAA	Male	62	1. Yes	2. No	2. No	433	181	14	27	8	0.94	6.8	257.1	110	61	42	131	0.92	8.88	17	45.1	233	5.2	1328.79	278.8	46.76	394.74	4311.8	G/A	G/A	G/A	C/C	A/G	A/G	G/G	C/C	A/A	1.37	3.4	1.48	36.33	5.02	0	0	0	88.51	0
374	N	Unknown	Female	68	1. Yes	2. No	2. No	433	262	12.3	18.4	12.4	0.65	8.26	315	188	127	48.2	57	0.22	5.79	12.1	35.8	185	5.6	245.15	444.1	29.58	375.72	10282.6	A/A	G/G	G/G	C/C	A/A	A/A	G/G	C/C	G/A	3.91	5.02	1.29	21.51	6.58	0.95	0.53	0.5	87.33	4.75
375	N	LAA	Male	76	1. Yes	2. No	2. No	432.5	150.5	29	32	16	0.88	6.9	296.36	165	96	34	150	0.64	5	15.8	46.7	242	5.4	471.04	186	128.45	465.02	594	G/G	G/A	G/G	C/C	A/G	A/A	G/G	C/C	A/A	2.96	5.69	4.28	31.66	6.73	1.04	0	7.45	90.52	10.05
376	N	SVD	Female	81	1. Yes	2. No	2. No	432	128	19	23	18	0.66	14	190	155	92	43	118	0.04	4.94	11.8	34.1	279	5.4	564.9	163.1	43.44	500.52	6853.1	G/G	G/G	G/G	C/C	A/G	A/A	G/G	C/C	A/A	1.61	6.02	7.78	22.03	4.09	1.03	0.76	3.28	89.75	2.32
377	N	SVD	Male	58	2. No	1. Yes	2. No	432	224.5	40	33	16.3	1.44	13.08	363.3	228	134	58	91	7.3	8.61	14.3	40.9	208	6.5	1698.72	281.8	31.12	290.64	3630.6	G/G	G/G	G/G	C/C	A/G	A/A	G/G	C/C	A/A	2.07	2.8	0	36.52	4.1	0	0.5	1.15	86.1	4.3
378	N	LAA	Male	63	2. No	2. No	1. Yes	432	108.5	33	26	18	0.95	13.4	294	187	147	39	81	4.63	8.03	15.6	45.9	202	5.4	186.78	213.4	10.69	512.13	1829.5	G/G	G/G	G/G	C/G	A/A	G/G	G/G	C/C	G/A	2.49	3.36	4.42	29.19	3.01	0	0	2.04	85.88	0
379	N	SVD	Male	62	1. Yes	2. No	1. Yes	431.5	183.5	19	22	13	0.7	7.5	270.4	224	143	56	74	1	9.92	15.8	45.2	220	5.7	1249	540.9	61.4	353.26	3399.3	G/G	G/G	G/G	C/C	A/G	A/A	G/G	C/C	G/A	0.7	2.34	1.31	42.14	3.3	0	0	6.53	90.08	0
380	N	LAA	Male	81	2. No	2. No	2. No	431	194	16	18	19	1.16	6.19	367	191	137	52	84	9.9	9.54	13.3	37.8	190	5.1	1406.59	119.9	28.05	431.38	11526.5	G/G	G/G	G/G	C/C	A/A	A/A	G/G	C/C	G/A	2.08	1.99	1.87	19.1	3.71	4.2	0	2.88	86.37	0.82
381	N	SVD	Male	69	2. No	1. Yes	1. Yes	431	257	28	38	14	0.83	16.3	299	190	112	66	131	0.46	8.11	13.8	41	271	6.2	344.23	149.5	21.3	408.7	5582.9	G/A	G/G	G/G	C/C	A/A	A/A	G/A	C/C	A/A	2.18	8.1	5.66	26.6	5	0	0	5.91	86.9	4.66
382	N	SVD	Male	64	2. No	2. No	1. Yes	430.5	140	13	46	15	1.06	23.9	187	86	29	45	70	1.1	7.34	16.7	46.5	283	5.5	1804.34	151.5	11.21	438.94	3273.8	G/A	G/G	G/G	C/C	A/A	A/A	G/G	C/C	G/G	1.58	3.2	5.15	45.7	5.66	0	0	3.84	88.67	0
383	N	LAA	Male	72	1. Yes	2. No	2. No	430	189	12	16	16	0.92	13.1	235.1	196	132	49	130	2.35	8.96	16	46.6	357	5.7	1504.84	303.3	16.19	371.89	5756.1	G/G	G/A	G/G	C/C	A/A	A/A	G/G	C/C	G/A	1.44	4.11	3.84	10.54	2.7	0	0	1.3	89.54	0.83
384	N	SVD	Female	74	2. No	2. No	2. No	429	261	15	21	16.8	0.72	12.31	324.51	242	172	49	102	0.19	8.5	13.1	40.3	301	5.5	349.08	1.4	33.61	6574.4	6876.9	G/G	G/G	G/G	C/C	A/A	A/A	A/A	C/C	G/A	1.37	2.86	2.86	31.26	4.2	0	0	8.48	78.32	1.05
385	N	LAA	Male	68	2. No	1. Yes	2. No	429	184	28	31	17	1.05	8.3	161.9	103	34	51	59	2.09	5.13	12.9	37.9	146	6.6	1452.92	780.2	30.21	267.71	2570.9	G/G	G/A	G/G	C/C	A/G	A/G	G/G	C/C	G/A	2.41	1.84	2.39	23.77	3.84	3.2	0	0.85	92.29	4
386	N	TIA	Male	67	2. No	1. Yes	2. No	428.5	253	60	46	15.6	0.89	10.32	171	141	89	44.27	181	0.5	10.11	14.4	41.1	220	5.8	575.55	81.8	22.04	516.61	2758.5	A/A	G/G	G/G	C/G	A/A	A/G	G/G	C/C	A/A	3.28	5.32	3.53	33.63	7.17	0	0	1.75	87.65	4.73
387	N	SVD	Male	68	1. Yes	2. No	2. No	428	194.5	18	30	19	1.07	17.4	281	171	101	48	301	0.64	6.49	12.4	39	326	6.4	1150.36	170.9	39.32	525.58	3903.9	G/G	G/A	G/G	C/C	A/A	A/G	G/G	C/C	A/A	0	2.49	6.71	34.02	3.51	0	0	0.46	90.4	4.15
388	N	LAA	Female	66	1. Yes	2. No	2. No	428	258.5	27	25	12	0.73	5.8	279.9	231	162	46	72	2.13	6.2	14.3	39.8	216	5.7	2261.25	835.7	31.86	113.41	5703	A/A	G/G	G/G	C/C	A/A	A/G	G/G	C/C	A/A	1.2	2.69	1.2	37.62	3.34	0	0	3.33	90.37	0
389	N	Others	Female	63	1. Yes	1. Yes	2. No	427.5	160.5	23	18	13.5	0.5	6.16	240	250	147	61	123	0.6	5.94	13.7	40.4	282	7.2	2193.29	143	35.83	362.42	24171.6	G/G	G/G	G/G	C/G	A/G	A/A	G/G	C/C	A/A	0.54	4.09	2.52	33.42	5.01	1.15	0	3.93	90.35	0.89
390	N	LAA	Female	64	2. No	1. Yes	2. No	426.5	252.5	20	10	19.9	0.68	8.18	367	174	96	58	56	0.7	6.07	13.7	39.5	197	11.1	579.47	75	27.02	450.6	6088.5	G/G	G/A	G/G	C/C	A/G	A/A	G/G	C/C	A/A	5.15	4.38	0	32.9	4.88	0	3.41	0.77	92.49	3.05
391	N	LAA	Male	74	2. No	2. No	1. Yes	426	140.5	13	19	21	0.88	6.4	356.6	146	92	35	82	1.91	8.17	14.5	42.3	190	5.6	1247.16	487.8	30.31	338.99	3008.4	G/G	G/G	G/G	C/C	A/G	G/G	G/G	C/C	G/A	0.9	3.48	1.15	16.53	13.58	0	0	0.73	89.04	0
392	N	LAA	Male	73	1. Yes	2. No	2. No	426	197.5	79	71	12	0.7	11.91	245	181	142	34	86	0.46	4.8	15.6	42	160	5.1	439.25	180.5	117.14	446.48	4668.2	G/A	G/A	G/G	C/C	A/A	A/G	G/G	C/C	G/A	1.1	5.72	2.57	34.86	4.26	0	0	1.18	88.06	0
393	N	LAA	Male	73	1. Yes	1. Yes	2. No	425.5	186.5	22	33	29.2	2.24	21.13	280	162	74	41	133	0.4	8.53	14.7	42.4	222	6.8	291.25	184.9	62.09	351.97	54278.7	G/G	G/G	G/G	C/C	A/G	A/G	G/G	C/C	G/G	5.12	0	2.12	30.54	0	0	0	0	80.08	0
394	N	LAA	Male	71	2. No	2. No	2. No	424	165	12	20	13.5	0.95	10.82	176	246	112	67	63	0.2	5.77	14.8	42.1	97	5.3	480.5	130.8	24.96	421.85	1440	G/A	G/G	G/G	C/C	A/A	A/A	G/G	C/C	G/A	1.78	4.83	2.05	40.64	6.64	0	0	3.66	91	0
395	N	LAA	Male	60	2. No	1. Yes	1. Yes	424	190	22	18	17	0.94	9.84	284	184	99	33	108	1	13.2	15.5	45.9	263	8.3	64.51	218.6	58.29	481.9	4193.7	G/G	G/A	G/G	C/C	A/G	A/G	G/G	C/C	G/A	2.04	3.64	1.91	34.05	4.92	0	0	0.85	90.76	0
396	N	TIA	Female	59	2. No	2. No	2. No	423.5	125.5	19	22	21	0.57	5.86	297	192	129	35	43	0.9	5.2	15	44.2	238	5.3	1387.63	431.6	36.13	312.7	5202.6	G/A	G/G	G/G	C/C	A/A	A/G	G/G	C/C	G/A	1.67	1.8	1.54	36.86	3.17	0	0	0	89.87	0.81
397	N	TIA	Male	59	2. No	1. Yes	2. No	423.5	144.5	23	15	21.4	0.67	9.23	262	167	81	31	135.98	0.5	8.2	14.6	42.6	236	6.8	310.86	473.4	44.44	449.38	2820.8	G/G	G/G	G/G	C/C	A/A	A/G	G/G	C/C	G/A	5.07	17.46	9.55	32.09	3.83	2.36	0	3.08	91.12	0.31
398	N	TIA	Male	72	1. Yes	2. No	2. No	423	242.5	17	17	23.4	1.38	14.83	409	176	114	40	153	2.4	10.8	11.8	35.9	276	6	1518.19	206.9	39	383.53	15860.8	G/G	G/A	G/G	C/C	A/G	A/G	G/G	C/C	A/A	0	0.7	0	17.64	3.39	0	0	3.29	83.76	0.87
399	N	LAA	Male	52	1. Yes	2. No	1. Yes	422	148.5	34	24	10	1.12	11.5	337	165	107	38	275	1.72	10.85	16.2	46	259	5.6	1555.16	173.1	11.17	388.7	960.7	G/A	G/G	G/G	C/C	A/A	G/G	G/G	C/C	G/A	1.49	1.57	4.46	38.98	3.52	0	0	0	91.62	0
400	N	LAA	Male	76	2. No	2. No	2. No	421.5	161.5	16.9	25.1	9.2	0.91	7.23	450	139	91.2	35.1	101	3.32	9.65	13.9	40	229	6.1	1094.16	1048.2	39.83	154.67	7429.4	G/G	G/G	G/G	C/C	A/A	A/A	G/A	C/C	A/A	4.37	7.82	3.61	37.99	3.66	3.25	1.48	15.57	86.47	3.94
401	N	SVD	Female	67	2. No	2. No	2. No	421	202.5	29	28	15.1	0.56	9.69	292.13	237	150	67	53	0.08	4.04	13.6	39.9	212	5.9	123.49	201.2	37.65	318.29	3834.8	G/A	G/G	G/G	C/G	A/G	A/A	G/G	C/C	G/A	3.52	2.48	0.9	38.72	5.83	0	0	9.5	91.09	5.11
402	N	LAA	Male	61	2. No	2. No	2. No	420	229	21.7	21.4	9.8	0.63	9.1	226	225	149	63	81	0.1	5.4	12.9	38.8	342	5.6	861.74	165.1	46.32	418.8	14993.7	G/A	G/G	G/G	C/C	A/G	G/G	G/G	C/C	G/A	2.06	1.53	3.68	26.59	4.16	0	0	4.66	92.68	1.37
403	N	SVD	Male	62	1. Yes	2. No	2. No	419	173	55	71	13	0.68	11.4	273	139	90	36	103	0.07	5.62	15.5	43.1	216	6.4	764.96	206.6	45.5	552.48	6240.1	G/G	G/G	G/G	C/C	A/G	A/A	G/G	C/C	A/A	1.89	2.02	2.53	13.89	4.84	0	0	3.29	92.76	0.47
404	N	SVD	Male	72	1. Yes	1. Yes	1. Yes	419	142.5	21	26	7.8	0.96	12	290	210	130	48	197	0.7	7.7	14.5	43.6	213	6.8	223.11	117.8	16.65	571.02	4327.3	G/G	G/G	G/G	C/C	A/A	A/G	G/G	C/C	A/A	2.32	2.23	3.36	33.06	5.22	0	0	2.11	90.04	0
405	N	SVD	Male	51	1. Yes	2. No	2. No	419	174.5	27.5	18.2	15.9	0.82	11.8	465	156	102	41.6	113	5.3	12.43	14.8	45.1	338	5.7	188.7	180.3	24.41	455.34	27649.9	G/G	G/G	G/G	C/C	A/A	A/G	G/G	C/C	G/A	2.87	3.21	0	44.6	3.63	0	0	5.02	90.73	0.42
406	N	TIA	Male	73	2. No	2. No	1. Yes	418	256.5	35	22	15	0.85	7.77	278	154	79	51	134	0.7	6.3	15.3	45.6	267	5.5	771.47	171	46.27	418.92	1840.5	G/G	G/A	G/A	C/C	A/G	A/A	G/G	C/C	A/A	2.56	5.55	3.07	35.82	7.62	0	0	4.02	89.7	1.19
407	N	SVD	Male	54	2. No	2. No	2. No	417	205	30	28	10	0.96	11.8	232.7	208	141	44	324	1.09	6.42	16.2	45.4	289	5.4	1446.6	234.9	56.43	445.52	4607.4	G/G	G/A	G/G	C/C	A/A	A/A	G/G	C/C	A/A	1.59	5.23	1.89	25	4.48	0	0	5.61	89.75	1.99
408	N	Others	Male	72	2. No	2. No	1. Yes	417	115.5	14	100	9.9	0.76	7.06	369.58	156	68	48	97	7	11.86	14.8	42.1	212	5.6	1653.14	134.8	35.98	372.66	13837.1	G/A	G/G	G/A	C/C	A/G	A/A	G/G	C/C	A/A	1.82	0	1.25	41.81	4	0	0	3.97	88.7	0.5
409	N	LAA	Male	64	2. No	2. No	1. Yes	417	131.5	103	66	8.7	0.72	10.04	246	259	221	40	444	3.5	8.43	16.1	48.3	257	6.3	253	167.4	31.68	466.3	5220.8	G/G	G/G	G/G	C/C	A/A	A/G	G/G	C/C	A/A	3.09	7.11	3.03	34.59	2.33	0	0	1.22	89.02	0.98
410	N	Unknown	Male	84	1. Yes	2. No	2. No	417	201	21	23	23.4	0.73	8.19	242	135	73	39	101.83	1.2	6	13.3	39.2	179	5.1	110.87	207	40.79	387.73	4458.6	G/G	G/A	G/G	C/C	A/A	A/A	G/G	C/C	G/A	3.93	6.28	3.32	23.08	5.07	3.76	0	1.71	90.37	0.69
411	N	LAA	Female	84	2. No	2. No	2. No	415.5	232	22	24	12	0.93	10.8	248.9	204	130	47	143	1.14	6.89	13.1	37.3	183	6.6	1501.01	139.4	28.06	393.9	3634.8	G/A	G/G	G/G	C/C	A/G	A/A	G/G	C/C	A/A	0.83	3.79	2.51	33.24	3	0	0	5.53	89.25	0.32
412	N	SVD	Female	65	2. No	2. No	2. No	415.5	247	22	37	11	0.59	6.43	311	289	204	62	99	0.6	5.04	14.5	41.9	294	6.4	3424.86	142.8	106.98	425.5	34306.1	A/A	G/G	G/G	G/G	A/A	A/G	G/G	C/C	G/A	1.74	4.13	3.59	20.28	4.82	0	0	5.16	92.63	4.9
413	N	SVD	Female	60	2. No	2. No	2. No	414.5	242.5	21	28	13	0.82	7.1	253	131	78	42	242	0.84	7.36	14	39	266	5.6	1947.76	293.5	43.46	331.43	8726.9	G/A	G/A	G/G	C/C	A/A	A/G	G/G	C/C	G/A	1	1.98	0.56	32.52	5.19	0	0	1.07	81.42	0
414	N	TIA	Female	68	2. No	2. No	2. No	413.5	202	12	14	12.1	0.76	7.27	262	174	106	45	102	0.4	6.7	12.9	37.4	244	6.2	1851.57	257.5	24.79	385.49	3180.9	G/G	G/A	G/G	C/G	A/G	A/G	G/G	C/C	G/A	2.54	6.22	0.72	27.34	4.62	0	0	1.45	90.22	0.99
415	N	LAA	Male	74	2. No	1. Yes	2. No	413	214.5	17	19	15	0.82	6.2	301	120	69	41	57	0.18	7.33	12.3	38.2	213	6.5	282.85	141.5	15.67	524.8	4556.8	G/G	G/A	G/G	C/C	A/A	G/G	G/G	C/C	A/A	0.86	1.9	0.81	41.2	3.7	0	0	3.81	91.66	0
416	N	LAA	Female	74	1. Yes	2. No	2. No	413	265.5	18	26	10.5	0.49	6.48	311	128	59	51	70	0.6	5.6	11.9	35.2	188	5.5	1404.34	1293.7	43.92	243.31	4998.3	G/A	G/G	G/A	C/C	A/G	G/G	G/A	C/C	G/A	2	0	4.16	21.97	6.91	0.63	0	3.78	88.74	0.35
417	N	LAA	Male	68	2. No	2. No	1. Yes	413	117.5	41	37	11.4	0.96	10.32	312	238	146	39	78	0.9	11.1	16.1	46.3	296	5	834.47	272.64	65.04	371.99	14056.6	G/G	G/G	G/G	C/C	A/A	A/A	G/G	C/C	G/A	4.19	0	3.98	28.42	7.66	0	0	2.92	90.66	0
418	N	SVD	Female	50	1. Yes	2. No	2. No	412	237	19	20	10	0.42	8.53	246	250	153	68	76	1.3	7.2	10.5	31.3	313	5.7	1321.61	198.7	42.16	413.4	2634.7	A/A	G/G	G/G	C/C	A/A	A/A	G/G	C/C	A/A	0.78	1.67	3.35	50.48	4.22	0	0	0.92	88.75	1.22
419	N	Unknown	Male	64	1. Yes	1. Yes	1. Yes	412	192	50	39	15.8	1.25	13.51	625.1	273	196	47	102	1.82	12.84	16.3	49.6	229	6.2	287.01	100.9	44.72	491.76	4736.6	G/A	G/G	G/G	C/C	A/A	A/A	G/G	C/C	A/A	1.76	2.54	0.96	16.37	3.4	0	0	0.54	91.05	0
420	N	SVD	Male	79	2. No	1. Yes	2. No	412	204	10	16	9	0.68	11.17	322.63	163	94.89	45.46	140.12	0.23	6.21	14.3	42.4	231	6.5	411.91	126.6	21.47	346.35	5597.9	G/G	G/A	G/G	C/C	A/A	A/G	G/G	C/C	G/A	3.01	5.84	3.31	46.23	6.48	0.73	0	4.72	91.52	3.89
421	N	LAA	Female	79	1. Yes	2. No	2. No	411	271.5	22	38	19	0.73	7.7	263.3	146	86	53	81	0.78	5.01	12.6	36.8	175	6.3	871.38	168.5	16.56	408.15	3851	A/A	G/G	G/G	C/C	A/G	A/G	G/G	C/C	G/G	2.75	3.86	4.26	38.96	4.92	0	0	0.82	90.12	0
422	N	Unknown	Male	55	1. Yes	2. No	1. Yes	411	165	27	36	19	0.74	14.6	289	185	117	36	212	0.11	8.31	16.6	48.5	235	6	929.32	226.5	19.81	401.27	9584.6	G/G	G/G	G/G	C/C	A/A	A/A	G/G	C/C	G/A	3.49	1.48	0	29.73	7.48	0	0	0	86.31	0
423	N	LAA	Male	60	1. Yes	2. No	2. No	410.5	223	43	33	20.5	0.95	13.05	286	228	145	55	218	0.15	8.18	14.9	43.3	276	6	210.94	93.8	79.33	418.2	8250.7	G/A	G/G	G/G	C/C	A/G	G/G	G/A	C/C	A/A	0.97	1.76	3.59	23.5	3.79	0	0	0.52	90.3	0
424	N	LAA	Female	62	1. Yes	2. No	2. No	410	149.5	20	31	14	0.72	13.8	376	167	127	30	326	0.46	4.84	12.5	38	277	6.2	337.42	161.6	40.15	540.46	4388.9	G/G	G/G	G/A	C/C	A/G	A/A	G/G	C/C	A/A	1.48	2.79	5	35.4	5.77	0	0	0.6	89.15	0
425	N	LAA	Male	68	1. Yes	2. No	2. No	409.5	180.5	13	14	12	0.91	24.61	524	151	107	34	77	2.65	8.57	14.8	44.9	285	6	2921.07	169.8	20.67	438.13	2211.7	G/G	G/A	G/A	C/C	A/A	A/G	G/G	C/C	G/A	3.83	3.43	5.03	41.59	6.51	0	0.57	0	87.99	0
426	N	Unknown	Female	55	1. Yes	2. No	2. No	409	203	23	26	9	0.58	6.7	239	115	38	65	30	0.34	3.58	12.6	37.1	219	5.8	237.89	186.7	4.82	351.64	1906	G/G	G/G	G/G	C/C	A/A	A/A	G/G	C/C	G/G	2.15	2.85	6.19	26.86	4.04	0	0	0	87.76	0
427	N	Unknown	Female	85	2. No	2. No	2. No	408.5	248.5	16	20	14	0.62	12.19	191	123	23	70	123	4.55	5.72	9.9	31.5	226	6.1	352.79	181.2	19.88	501.14	452	G/A	G/G	G/G	C/C	A/A	A/G	G/G	C/C	G/A	0	2.66	0.72	26.08	5.3	0	0	0	87.94	1.17
428	N	LAA	Male	61	2. No	2. No	2. No	408.5	190.5	18	17	13	0.65	12.14	295.79	167	104	44	49	0.01	7.41	13.3	38	171	5.8	1107.28	1178.3	34.99	219.82	2906.9	G/G	G/G	G/G	C/C	A/A	A/A	G/G	C/C	A/A	1.6	0	2.04	20.16	5.31	0	0	1.47	90.88	3.57
429	N	LAA	Female	74	1. Yes	2. No	2. No	408	178	38	32	10	0.6	5.1	312	170	104	55	154	0.53	12.92	15	43.8	208	6	279.58	159.4	9.63	435.83	2177.8	G/G	G/G	G/A	C/C	A/A	A/A	G/G	C/C	G/A	1.59	10.44	8.39	28.47	7.37	0	0.57	7.18	89.29	3.11
430	N	TIA	Female	64	2. No	2. No	2. No	407.5	242	18	15	14	0.58	6.8	257	131	101	44	133	0.2	6.9	12.7	37.6	200	5.4	208.15	1273.9	31.16	318.53	19487.1	G/A	G/G	G/G	C/C	A/G	A/G	G/G	C/C	G/G	3.13	4.95	7.36	24.31	6.26	0.91	0.94	4.1	88.03	5.67
431	N	SVD	Female	69	1. Yes	1. Yes	2. No	406	199.5	13	10	19.4	0.53	6.2	327	167	72	72	69	3.2	9.61	15.8	46.2	304	6.9	118.69	761.8	17.77	358.8	6013.9	G/G	G/G	G/G	C/C	A/A	A/A	G/G	C/C	G/A	2.13	2.5	0	17.5	9.83	0	0	0	90.77	0
432	N	LAA	Female	71	2. No	2. No	2. No	405	242.5	15	16	15	0.52	7.61	319	248	174	36	348	0.5	5.8	11.8	35.3	233	5.6	1309.2	202.9	52.86	349.43	8007.1	G/A	G/G	G/G	C/C	A/A	A/A	G/G	C/C	G/A	3.41	1.79	11.41	41.44	6.47	0	0	0	87.57	5.78
433	N	TIA	Female	78	1. Yes	1. Yes	2. No	403	114	55	108	14.9	1.08	9.25	211	117	44	45	145.48	5	5.85	10.7	31.9	132	9.6	602.51	196.8	77.86	446.18	1870.6	G/G	G/G	G/G	C/C	A/A	A/G	G/G	C/C	G/A	5.77	13.56	2.82	22.06	6.45	1.8	0	14.89	93.06	0
434	N	Unknown	Male	66	1. Yes	1. Yes	2. No	402	101	52	24	15.9	0.61	8.84	247	165	90	62	144	0.5	6.29	15.1	42.1	148	9.5	873.48	215.4	39.1	373.02	3195.9	G/G	G/G	G/G	C/G	A/A	A/A	G/G	C/C	A/A	2.68	1.84	0	17.75	3.08	0	0	5.39	84.41	0
435	N	LAA	Female	76	1. Yes	2. No	2. No	402	217.5	12	14	15.5	0.52	9.72	310.69	224	155	48	55	0.3	7.48	12.8	38.4	340	5.9	348.87	128.3	34.32	366.61	4574.7	G/G	G/G	G/G	C/C	A/A	A/A	G/G	C/C	A/A	4.62	0.7	0.85	32.38	1.04	0	0	0	95.5	2.94
436	N	LAA	Female	84	1. Yes	1. Yes	2. No	401.5	217	13	17	11.8	0.58	17.09	352	200	134	54	139.98	0.8	6.42	11.6	34.4	214	5.9	142.32	141.9	41.46	396.12	9716.7	G/A	G/G	G/G	C/C	A/G	A/A	G/G	C/C	A/A	5.11	2.02	0.68	17.29	4.96	0	0	1.38	88.99	0
437	N	LAA	Female	75	2. No	2. No	2. No	401	269	16	30	13	0.47	8.1	286	246	172	57	104	0.06	4.92	11.9	35.1	201	5.8	288.67	164.2	52.12	494.98	13684.3	G/G	G/A	G/A	C/C	A/A	A/G	G/G	C/C	G/G	1.52	2.19	1.09	38.56	5.63	0	0	1.16	90.4	0
438	N	SVD	Male	76	2. No	2. No	1. Yes	401	165.5	10	18	10.5	0.76	9.45	344	198	119	47	58	1.8	7.24	12.2	35.2	223	5.6	1909.54	198.7	26.79	444.03	5462.2	G/A	G/G	G/G	C/C	A/A	A/G	G/G	C/C	A/A	1.82	4.99	4.3	16.14	8.16	0	0.39	2.67	88.92	1.48
439	Y	LAA	Male	77	1. Yes	2. No	1. Yes	400.5	115	25	22	14	0.86	15.09	527	253	197	28	194	3.07	5.02	14.6	41.4	323	5.9	1764.61	199.4	19.2	476.75	8489.2	G/A	G/G	G/G	C/C	A/A	A/G	G/G	C/C	A/A	2.79	2.61	2.28	30.1	2.86	0	0	3.41	89.11	0
440	N	SVD	Female	69	1. Yes	1. Yes	2. No	400	181	11	30	17	0.78	10.23	389	142	80	51	101	0.29	7.81	13.8	41.2	229	7.4	1110.16	201	45.9	529.54	10972.9	G/G	G/A	G/G	C/C	A/A	A/A	G/G	C/C	G/A	2.6	3.24	1.57	29.59	4.09	0	0	3	86.15	0
441	N	LAA	Male	59	1. Yes	2. No	1. Yes	398.5	119	39	22	15	0.89	8.57	403	202	116	30	295	4.5	12.79	16.3	46.7	234	6.1	1225.04	167.9	47.74	476.68	3457.5	G/G	G/G	G/G	C/C	A/A	A/G	G/G	C/C	A/A	0.84	2.94	6.11	28.39	4.62	0	0	2.77	88.82	3.57
442	N	LAA	Female	62	1. Yes	1. Yes	2. No	398.5	216	24	43	13	0.64	17.7	342	200	109	43	371	0.11	10.81	14.4	42.6	314	9.1	311.77	974.3	21.65	142.13	6431.9	G/A	G/G	G/G	C/G	A/G	A/A	G/G	C/C	G/G	1.44	3.01	4.76	27.62	4.28	0	0	0.46	89.99	0
443	N	SVD	Male	60	2. No	2. No	1. Yes	398	154.5	26	23	10	0.92	17.6	282.9	263	168	47	211	2.51	13.69	15.1	40.7	244	5.8	1127.58	266.8	47.14	217.12	2678.8	G/A	G/G	G/A	C/C	A/G	A/G	G/G	C/C	G/A	0.67	2.94	1.82	45.57	4.58	0	0	2.96	89.44	0
444	N	SVD	Male	67	2. No	2. No	1. Yes	398	204	30	29	27.3	0.8	9.96	358	201	119	69	120	2.1	6.52	14.9	43.5	350	6.2	532.9	193.3	65.07	421.93	27548.9	G/A	G/G	G/G	C/C	A/A	A/A	G/G	C/C	G/A	1.09	2.7	4.9	15.48	5.22	0	0	5.37	88.83	5.43
445	N	SVD	Male	64	2. No	2. No	2. No	398	160.5	19	21	12.5	0.9	7.02	209	168	45	87	85	0.8	8.54	15.2	43.6	231	5.5	300.65	219.75	46.02	408.36	11614.5	G/A	G/G	G/G	C/C	A/A	A/A	G/G	C/C	G/G	4.49	5.14	4.94	23.62	18.35	0	0	0	87.68	4.37
446	N	LAA	Male	70	1. Yes	2. No	1. Yes	397.5	180	20	26	24.7	0.88	7.61	281	202	104	49	126	1	9.45	15.1	43.5	220	6.1	1918.05	135.2	60.83	365.37	17875.2	G/A	G/G	G/G	C/C	A/A	G/G	G/G	C/C	G/G	2.22	2.78	1.72	24.3	5.15	0	0	2.9	88.81	5.41
447	N	LAA	Female	77	1. Yes	2. No	2. No	397.5	232.5	9	18	11.6	0.71	9.28	295	196	112	31	156.57	0.2	6.41	12.5	35.4	320	6.2	270.69	155	54.11	424.7	5834.9	G/G	G/G	G/G	C/C	A/A	A/A	G/G	C/C	G/A	4.4	0	0	29.86	5.34	0	0	3.63	89.81	1.3
448	N	LAA	Male	83	1. Yes	2. No	2. No	397	132	41	36	16.2	0.7	8.97	294	185	112	45	87	1.1	6.59	15	42.2	215	5.4	1501.01	125.8	28.58	427.19	4403.6	G/A	G/G	G/A	C/C	A/A	G/G	G/G	C/C	G/A	0	7.14	3.24	33.54	5.13	0	0	4.72	89.34	0
449	N	LAA	Female	78	1. Yes	1. Yes	2. No	397	206	12	17	18.6	0.89	11.5	243.1	225	150	49	192	0.22	7.29	13.4	38.9	285	7.4	118.86	113.3	53.86	455.54	2502.4	G/G	G/A	G/A	C/C	A/G	A/A	G/G	C/C	A/A	4.27	6.08	2.09	18.52	6.45	0	0	0	83.3	0
450	N	Unknown	Male	72	1. Yes	2. No	2. No	396.5	153.5	26	28	17.2	0.95	9.07	277	121	49	58	93	0.3	6.4	14.5	42.3	225	5.4	564.79	357.8	13.55	387.54	6275.7	G/G	G/G	G/G	C/C	A/A	G/G	G/A	C/C	G/G	5.35	7.94	5.21	40.38	4.83	2.07	0	8.95	89.62	4.46
451	N	Unknown	Male	82	1. Yes	2. No	2. No	396	208.5	30	32	18	0.79	11.5	241	191.63	124.49	46.02	143.34	0.08	5.09	14.8	44.1	191	5.7	760.89	186.9	30.19	553.59	3022.7	G/A	G/A	G/G	C/G	A/G	A/G	G/G	C/C	G/A	0	3.18	6.44	17.24	5.37	2.74	0	1.61	90.67	3.95
452	N	SVD	Male	72	1. Yes	1. Yes	2. No	396	231	17	19	14	0.91	7.48	348	170	107	44	131	4.55	4.81	12.6	36.8	213	7.6	827.08	276.7	32.43	264.92	3053.9	A/A	G/G	G/A	C/C	A/A	A/A	G/G	C/C	A/A	0	2.99	0.7	29.32	5.8	0	0	4.42	89.78	0
453	N	SVD	Male	61	2. No	2. No	1. Yes	396	210.5	14	15	24	0.95	9.73	323	201	109	52	66	1.4	7.09	14.3	42.1	333	5.3	1444.1	620.7	28.55	327.02	4162.7	A/A	G/G	G/G	C/C	A/G	A/G	G/G	C/C	G/A	1.35	4.86	4.4	33.03	5.85	0	0	1.32	88.26	0
454	N	LAA	Female	59	2. No	2. No	2. No	396	121.5	31	28	13	0.6	5.8	220.6	201	137	45	103	1.25	7.53	14.8	43.1	225	6.1	1459.99	212.3	14.67	368.93	1744.4	G/G	G/G	G/G	C/C	A/A	A/A	G/G	C/C	A/A	2.13	3.84	0.64	15.29	5.2	1.05	0	0.94	86.56	0
455	N	LAA	Female	68	1. Yes	1. Yes	2. No	395.5	201.5	21	23	17.1	0.59	9.68	379	203	113	57	186	0.08	7.87	10.9	32.4	196	7.8	269.88	154.3	60.75	470.14	10968.6	G/G	G/G	G/G	C/C	A/G	G/G	G/G	C/C	A/A	1.23	1	0.76	44.63	4.69	0	0	1.17	88.78	0.55
456	N	SVD	Female	80	2. No	1. Yes	2. No	395	258	14	16	18	0.96	37.6	250	193	107	29	445	0.01	9.73	11.5	34.1	352	6.5	309.08	202.2	25.35	408.74	4486.7	G/G	G/G	G/G	C/C	A/A	G/G	G/G	C/C	A/A	1.82	1.6	7.95	37.81	4.34	0.89	2.06	1.81	89.56	5.02
457	N	LAA	Female	55	1. Yes	2. No	2. No	395	218.5	26	27	11	0.52	4.96	372	176	127	42	37	3.4	7.1	14.1	40.2	218	5.7	1473.32	637.2	25.04	333.64	3679.9	A/A	G/G	G/G	C/C	A/G	G/G	G/G	C/C	G/G	1.98	5.41	1.65	30.6	4.69	0	0	3.56	89.56	0
458	N	LAA	Female	77	1. Yes	1. Yes	2. No	395	191	15	22	16	0.63	18.45	418	259	166	49	250	0.1	6.09	12.8	39.8	199	7.7	1257.36	205.9	28.74	468.71	14830.6	G/A	G/G	G/G	C/C	A/A	G/G	G/G	C/C	G/G	2.15	2.94	3.98	25.46	5.63	0	0	1.43	87.07	0.94
459	N	SVD	Male	63	2. No	1. Yes	1. Yes	394.5	121	29	31	24	0.76	20.4	259	149	46	24	765	0.03	9.72	16.1	47.2	196	6.9	372.26	212.9	34.37	411	5993	G/G	G/G	G/G	C/C	A/G	A/G	G/G	C/C	A/A	2.52	3.35	4.96	43.74	4.78	0	0	1.21	89.44	1.03
460	N	LAA	Female	86	1. Yes	2. No	2. No	394	94	22	35	13.2	0.67	12.09	369.29	225	148	49	174	4.3	8.52	15.7	48.4	362	6	459.7	124.9	29.64	416.26	3646.5	G/G	G/G	G/G	C/C	A/A	A/G	G/G	C/C	A/A	1.65	1.84	1.23	38	4.24	0	0	5.86	88.42	1.56
461	N	SVD	Female	68	2. No	2. No	2. No	393.5	258.5	10	14	16.3	0.56	10.47	374.1	233	156	46	112	8.18	11.56	12.2	37.2	478	5.8	504.06	232.8	52.2	185.55	384.2	G/G	G/G	G/G	C/C	A/A	G/G	G/G	C/C	G/A	1.53	1.1	0.62	22.05	7	0	0	6.18	89.95	2.72
462	N	SVD	Male	59	2. No	1. Yes	1. Yes	393	127.5	46	32	15.5	0.71	10.86	297	210	154	35	193.87	3.5	8.4	15.8	47.2	294	8.3	403.58	194.5	30.48	471.02	4175.9	G/A	G/G	G/G	C/C	A/A	A/G	G/G	C/C	G/G	0.95	4.74	3.55	45.33	5.72	3.62	0	5.97	92.42	4.87
463	N	LAA	Male	82	1. Yes	2. No	2. No	393	104.5	18	13	17	0.75	12.92	382	249	181	36	135	2	5.79	15.3	43.1	280	5.6	468.22	146.4	41.56	374.12	17504.9	G/A	G/G	A/A	C/C	A/A	A/A	G/G	C/C	A/A	2.05	6.73	1.32	18.18	3.18	0	0	1.68	89.74	4.53
464	N	SVD	Male	53	1. Yes	1. Yes	1. Yes	392.5	110	30	28	10	1.19	14.5	299	195	99	39	370	0.32	7.24	16.1	48.3	269	11.1	1147.33	187.8	30.67	479.54	3656.7	G/G	G/G	G/G	C/C	A/A	A/G	G/G	C/C	G/A	2.17	4.26	4.44	25.76	4.69	0	0	0.61	87.5	2.28
465	N	TIA	Male	64	1. Yes	1. Yes	1. Yes	391.5	223	16	13	12.7	0.78	10.83	246	191	105	27	238	1.4	11.2	14.5	42.6	254	8	1335.53	274.3	62.94	448.75	4220.3	G/A	G/G	G/G	C/C	A/A	A/A	G/G	C/C	G/A	1.19	3.07	0.42	40.72	4.17	0	0	4.63	90.28	0
466	N	LAA	Female	73	1. Yes	2. No	2. No	391	143.5	18.1	33.2	17.6	0.73	15.9	226	208	141	46	188	2.5	12.12	15.7	47	295	5.6	907.9	257.82	52.38	472.85	8592.1	G/A	G/G	G/G	C/C	A/A	A/A	G/G	C/C	A/A	1.46	1.68	1.54	27.81	5.25	0	0	2.66	89.41	0
467	N	SVD	Male	60	1. Yes	2. No	1. Yes	391	167.5	28	24	7.6	0.83	10.35	331	234	132	33	355	4.3	11.07	16.5	45.5	188	5.8	790.64	207.7	53.49	471.4	10440.2	G/G	G/A	G/G	C/C	A/G	A/A	G/G	C/C	A/A	3.17	3.85	3.26	56.03	4.48	0	0	4.05	88.61	0.37
468	N	Unknown	Female	78	1. Yes	2. No	2. No	389	172	12	29	20.8	0.58	11.24	294.45	154	70	65	95	1.07	8.49	11.5	34.8	136	5.3	476.01	1.7	25.47	5791.92	5030.2	G/G	G/G	G/G	C/C	A/A	A/A	G/G	C/C	G/G	1.54	2.37	0.74	31.76	4.2	0	0	4.4	90.9	3.81
469	N	LAA	Male	60	1. Yes	1. Yes	2. No	388	213	37	25	19	1.23	19.5	376.5	147	95	39	176	3.45	11.72	15.3	42.7	185	6.3	1912.46	188.6	20.16	369.75	16033.4	G/G	G/A	G/G	C/G	A/A	A/G	G/G	C/C	A/A	1.16	2.52	2.16	42.81	3.76	0	0	2.99	88.32	0.61
470	N	LAA	Female	79	2. No	2. No	2. No	388	257	17	26	16	0.76	10.62	335	170	121	47	59	0.72	3.62	12.3	36.1	233	5.8	283.63	377.8	12.11	288.74	12427.2	G/A	G/G	G/G	C/C	A/A	A/G	G/G	C/C	G/A	4.47	2.86	6.16	37.64	6.96	0	0	0.75	87.78	4.8
471	N	LAA	Female	62	2. No	1. Yes	2. No	387.5	202	27	27	17	0.39	5.92	461	334	243	50	211	5	9.6	15	45.7	327	12.1	1644.49	135.7	32.28	385.99	4046.7	G/G	G/G	G/G	C/C	A/G	A/A	G/G	C/C	A/A	0	2.27	3.1	16.35	4.17	0	0	1.32	92.36	2.08
472	N		Female	75	1. Yes	2. No	2. No	387	297	19	30	12.4	0.55	11.35	307.5	86	33	36	60	0.09	7.57	6.8	22.5	213	6	214.54	263	34.38	325.22	2648.6	A/A	G/G	G/G	C/C	A/G	A/A	G/G	C/C	A/A	4.36	10.92	1.69	35.69	5.98	0	0.8	8.84	90.16	2.61
473	N	SVD	Female	71	2. No	2. No	2. No	386.5	296	13	20	9	0.51	7	314.1	195	129	44	95	3.08	6.59	13.7	39.1	236	5.6	2443.59	739.4	36.38	383.02	3289.4	G/A	G/G	G/G	C/G	A/A	A/A	G/G	C/C	A/A	1.32	3.16	0.8	13.3	3.52	0	0	0.71	91.16	3.86
474	N	SVD	Male	65	1. Yes	2. No	1. Yes	386.5	137.5	16	17	22	0.79	16.21	335	147	59	53	227	1.4	7.88	14.5	41.8	194	6	995.46	129.4	50.28	388.04	8912	G/G	G/G	G/G	C/C	A/A	A/A	G/G	C/C	A/A	2.01	0.87	0	25.68	6.42	0	0	1.54	90.75	1.93
475	N	LAA	Male	53	2. No	2. No	1. Yes	385	72	26	22	11.4	0.82	14.82	266.8	143	93	25	117	0.06	7.55	14.6	43.9	250	5.7	222.6	337.5	38.9	304.09	5743.2	G/G	G/G	G/G	C/G	G/G	A/A	G/G	C/C	A/A	2.88	3.5	2.43	15.65	4.34	0	0	1.21	90.52	3.57
476	N	LAA	Female	78	1. Yes	1. Yes	2. No	384.5	118	13	16	16.8	1.48	10.64	309.74	118	47	40	90	0.3	6.7	10.4	31.7	226	7.6	2091.18	615.9	74.39	390.59	4890.6	G/G	G/G	G/G	C/C	A/A	A/G	G/G	C/C	G/A	0	4.19	1.88	19.72	7.44	0	0	0.61	81.77	0
477	N	LAA	Male	61	1. Yes	1. Yes	1. Yes	384	148.5	21	15	18	0.55	6.29	319	122	59	45	132	0.4	5.13	13.1	38.7	238	7	1015.42	129	30.7	361.05	2983.3	G/A	G/G	G/G	C/C	A/A	A/A	G/G	C/C	A/A	2.14	1.57	0	32.72	4.72	0	0	0.68	88.98	0
478	Y	SVD	Male	55	2. No	1. Yes	1. Yes	384	83.5	93	212	14	0.76	10.4	415.5	257	158	66	139	6.01	11.47	15.7	42.8	108	10	1196.84	217.8	14.66	382.81	6805.3	G/G	G/G	G/G	C/C	G/G	A/A	G/G	C/C	G/A	3.49	0	1.78	19.88	5.23	0	0	1.36	92.48	0
479	N	SVD	Male	60	2. No	2. No	1. Yes	383.5	79.5	21	22	11.4	0.59	10.93	303.35	238	146	59	176	0.13	6.91	15.8	45.8	274	10.7	470.38	123.8	55.62	447	1804.1	G/G	G/G	G/G	C/G	A/G	A/G	G/G	C/C	G/A	2.58	0	3.26	14.23	2.53	0	0	2.29	88.67	0
480	N	LAA	Male	54	1. Yes	2. No	2. No	383	151	19	18	23	0.91	10.3	251.3	208	103	74	103	2.67	6.43	14.7	42.6	242	5.5	903.43	188.6	31.33	398.91	3146.1	G/A	G/G	G/G	C/C	A/A	A/G	G/G	C/C	G/A	2.4	1.83	0	18.28	3.52	0	0	19.31	90.79	1.04
481	N	SVD	Male	71	2. No	2. No	2. No	381	117.5	27	34	16	0.59	11.42	326	161	97	49.7	49	0.99	6.08	15.5	47	268	5.8	417.19	180.7	25.31	597.31	2898.5	G/A	G/G	G/A	C/C	A/G	A/G	G/G	C/C	G/A	1.42	1.96	1.41	38.23	6.37	0	0	0.55	88.07	0
482	N	Unknown	Male	63	2. No	2. No	1. Yes	381	175	8.6	19.6	10	0.65	8.56	311	150	88.6	42.6	118	0.33	8.34	12.7	37.5	147	5.7	450.94	122.1	24.28	435	7880.8	G/G	G/G	G/G	C/G	A/A	A/G	G/G	C/C	A/A	2.45	4.59	0.47	22.8	6.32	0	0	5.24	91.34	0
483	N	LAA	Male	66	2. No	1. Yes	2. No	381	167.5	25.9	46.5	13.5	1.17	13.7	205	178	132	34	137	1.07	8.09	14.6	42.9	233	8.7	710.89	175.2	41.43	449.53	13687.3	A/A	G/G	G/G	C/C	A/A	A/A	G/G	C/C	G/G	5.63	3.37	1.45	34.79	2.12	0	0	0	91.61	0
484	N	SVD	Male	68	2. No	2. No	2. No	380.5	147	16	18	19.8	0.89	8.15	291	223	125	39	115	1.3	8.33	16.8	50.8	209	6.5	1050.6	410.5	37.67	343.66	2901.3	G/A	G/A	G/G	C/C	A/A	A/A	G/G	C/C	G/G	3.2	5.26	3.5	37.98	4.47	0	0	5.49	91.22	2.68
485	N	TIA	Male	57	1. Yes	1. Yes	2. No	379.5	153.5	17	9	18.7	1.22	9.56	260	219	129	43	141	0.3	4.99	13.8	42.4	190	6.4	131.87	425.9	31.68	361.29	2338.5	G/A	G/G	G/G	C/C	A/A	A/A	G/G	C/C	G/A	2.26	3.16	1.71	38.6	4.84	0	0	0	89.78	0
486	N	SVD	Male	52	1. Yes	2. No	2. No	379	64	29	29	11	0.9	14.01	303.46	171	112	46	58	0.02	6.31	15.5	45.8	175	5.3	588.34	182.1	25.4	580.73	4355.3	G/A	G/G	G/G	C/C	A/A	A/G	G/G	C/C	G/A	2.51	0.67	1.16	16.09	4.37	0	0	2.08	83.68	1.01
487	N	LAA	Female	91	2. No	2. No	2. No	378	164	19.4	24.3	13.9	0.53	5.64	336	157	106	23.8	222	2.47	5.32	12.5	37.9	236	5.5	316.32	165.3	42.18	473.83	34946.6	G/A	G/G	G/G	C/C	A/A	G/G	G/G	C/C	G/A	3.87	3.15	1.82	29.94	7.01	0	0	1.72	91.58	4.03
488	N	SVD	Male	62	2. No	2. No	1. Yes	377	159.5	63	36	20.4	0.72	10.95	232	230	96	33	570	1.8	7.17	14.3	42.7	244	5.2	294.96	156.2	44.5	484.77	2033.2	G/A	G/G	G/G	C/G	A/G	A/A	G/G	C/C	G/G	3.36	2.15	2.17	47.71	5.77	0.74	0.52	2.27	91.1	3.66
489	N	SVD	Male	71	2. No	2. No	1. Yes	373	211.5	24	35	13	0.67	10.5	406	195	130	56	164	7.96	5.37	13	39.7	212	5.9	87.16	316	13.52	418.21	1417.2	G/G	G/G	G/G	C/C	A/A	G/G	G/G	C/C	A/A	0	6.78	1.22	34.75	3.27	0	0	5.12	86.98	0
490	N	SVD	Female	80	1. Yes	2. No	2. No	373	156.5	20	27	23	0.77	12.65	292	247	133	101	118	0.08	6.85	13.6	40.5	264	5.4	250.65	277.2	20.77	470.52	2903.3	G/A	G/G	G/G	C/C	A/A	G/G	G/G	C/C	G/A	1.62	2.12	6.63	20.08	4.54	0	0	1.92	91.06	0
491	N	Unknown	Male	61	1. Yes	1. Yes	2. No	372.5	97	57.4	24.2	7.1	0.73	8.94	226	196	122	49.6	160	0.08	9.2	14.5	41	224	6.7	232.59	182.4	25.29	458.92	37178.3	G/G	G/G	G/G	C/C	A/A	A/G	G/G	C/C	A/A	2.81	0	0	43.58	5.45	0	0	2.44	90.32	0
492	N	LAA	Female	63	1. Yes	2. No	2. No	371	147	32	35	17	0.87	4.46	403	179	112	52	106	4.8	7.31	13.7	40.1	249	5.7	432.2	304.5	44.14	267.63	1096.4	G/A	G/G	G/G	C/G	A/G	A/A	G/G	C/C	G/A	1.34	3.74	0	16.15	5.17	0	0	1.29	89.35	0.64
493	N	LAA	Male	66	1. Yes	1. Yes	2. No	370	215	23	21	23	1.35	12.1	255.2	137	89	31	162	1.63	5.99	15.1	43.8	176	7.1	1927.05	121	35.62	433.94	5641.1	A/A	G/G	G/G	C/C	A/A	A/A	G/G	C/C	A/A	2.62	3	1.89	20.99	4.3	0	0	0.62	89.83	0
494	N	LAA	Female	76	2. No	2. No	2. No	369.5	101	20.7	18.8	9.55	0.6	10.2	315	138	75.3	45.7	95	0.11	10.74	12.2	36	248	5.7	735.29	226.7	25.75	426.68	10308.6	G/G	G/G	G/G	C/C	A/G	A/A	G/G	C/C	G/A	3.21	4.47	2.46	35.8	5.01	0	1.01	0.9	88.93	5.27
495	N	LAA	Female	87	1. Yes	2. No	2. No	367	128	8	20	10	0.56	12	349	173	120	51	51	22.09	7.88	10	31.4	278	6	202.22	165	10.23	582.76	7770.1	G/G	G/G	G/G	C/C	A/G	A/G	G/G	C/C	G/A	1.83	2.78	0	45.68	6.69	0	0	0.95	90.12	0
496	N	LAA	Female	71	1. Yes	2. No	1. Yes	366	87.5	25	32	17.1	0.73	8.14	335	205	112	60	52	1.5	10.72	14.2	39.7	161	6	1050.57	800.5	29.74	250.91	6669.3	G/G	G/G	G/G	C/C	A/A	A/A	G/G	C/C	G/G	2.09	4.8	1.79	38.09	4.61	0	0	5.76	89.62	5.16
497	N	LAA	Female	78	1. Yes	2. No	2. No	363	218	14	21	39	1.38	11.5	152.3	133	86	39	84	2.52	10.5	13.4	40.3	272	6.2	1183.53	150.6	16.76	364.46	3559.1	G/A	G/G	G/G	C/C	A/A	G/G	G/G	C/C	G/G	2.82	1.77	2.11	35.88	2.62	0	0	0	89.35	0
498	N	Unknown	Female	73	1. Yes	2. No	2. No	362.5	272	24	43	13	0.81	11.63	319	159.77	90.47	44.26	111.57	0.82	4.61	10.8	33.8	195	5.78	415.42	586.9	76.34	396.47	2423.2	G/G	G/G	G/G	C/C	A/A	A/G	G/A	C/C	G/A	1.76	2.58	2.02	34.35	3.47	0	0	1.64	85.62	0
499	N	Unknown	Female	87	1. Yes	1. Yes	2. No	350	221	22	22	40	1.75	14.49	291	101	42	46	41	0.14	8.38	8.4	25.8	131	7.5	91.14	403.2	43.41	372.87	1153.8	G/A	G/G	G/G	C/C	A/G	A/G	G/G	C/C	G/G	2.65	7.47	4.83	36.52	12.45	0	0	5.77	85.74	4.39
500	N	Unknown	Female	50	1. Yes	2. No	2. No	241	175.5	7	22	10	0.91	9.3	357.1	249	171	51	79	4.66	8.67	15.4	44.1	292	6	1411.8	140.3	32.77	464.49	2630.3	A/A	G/G	G/G	C/G	A/A	A/A	G/G	C/C	G/A	2.15	0	7	36.43	3.94	0	0	4.85	86.51	0
501	N	LAA	Male	61	2. No	1. Yes	1. Yes	592	157	45	23	7	0.73	20.96	411	225	63	35	684	0.28	9.8	17.5	53.6	155	6.7	994.08	878.1	40.1	290.3	4003.1	G/A	G/G	G/G	C/C	G/G	A/A	G/G	A/C	G/G	2.08	0	5.22	27.8	5.27	0	0	0	88.42	0
502	N	LAA	Female	52	2. No	2. No	2. No	592	231.5	16	16	9.6	0.53	9.99	303.9	177	88	65	94	0.14	7.62	13.9	41.9	241	9.3	320.08	182.8	36.79	308.72	13469.5	G/A	G/G	G/G	C/C	G/G	A/A	G/G	A/C	G/A	5.34	1.07	0.5	39.45	5.13	0	0.49	0	92.47	0
503	N	LAA	Male	65	1. Yes	1. Yes	2. No	591	217	21	22.7	13.7	0.71	6.62	289	135	96	29.5	134	0.05	5.12	13.9	39.8	264	6.4	296.16	407.3	24.97	373.18	19482.2	G/G	G/G	G/G	C/C	A/G	G/G	G/G	A/C	G/A	3.13	3.59	1.58	25.46	1.08	0	0	0	94.38	0
504	N	LAA	Male	76	1. Yes	1. Yes	2. No	588	216	6	14	30	2.56	29.3	441.4	175	123	38	171	10.35	8.25	10.2	29.5	254	8.4	3148.12	195.1	43.43	439.61	31994.9	G/G	G/G	G/G	C/C	A/G	A/G	G/G	A/A	G/A	1.66	1.66	5.05	25.07	4.16	0	0	6.06	90.11	1.92
505	N	LAA	Female	79	1. Yes	2. No	2. No	588	171	8	19	22.4	0.61	6.72	284	176	95	45	87	1.2	8.59	12.6	36	329	6	267.26	194.7	50.51	449.16	7578.1	G/G	G/G	G/G	C/C	A/A	A/G	G/G	A/C	G/G	2.04	5.36	4.12	38.21	4.61	1.67	0.51	1.39	90.56	5.82
506	N	SVD	Male	62	2. No	1. Yes	1. Yes	585	200	24.6	26.4	15.9	0.89	9.15	282	198	145	40.6	156	0.96	7.04	14.6	43.2	197	6.3	151.44	3445.7	52.53	576.98	5960.1	A/A	G/G	G/G	C/C	A/A	A/A	G/G	A/C	G/A	2.75	2.88	3.93	19.79	3.8	0	0	2.89	90.64	0.59
507	N	SVD	Female	60	1. Yes	1. Yes	2. No	585	143	16	20	13.5	0.59	9.74	308.05	198	123	47	200	0.11	7.88	12.8	38.3	285	7.7	442.17	232.4	58.06	322.71	1838.5	G/A	G/G	G/G	C/C	A/G	A/A	G/G	A/C	A/A	14.08	10.28	3.76	36.03	1.71	0	1.01	0.68	89.24	5.73
508	N	LAA	Male	78	1. Yes	1. Yes	2. No	584	226	22	21	17.5	0.85	8.35	288.73	151	96	30	115	1.1	7.48	13.1	39.4	262	6.5	832.95	306.9	36.74	444.66	8446.4	G/A	G/G	G/G	C/G	A/A	G/G	G/G	A/A	G/G	1.56	9.02	1.12	25.52	2.97	2.28	0	3.76	89.25	7.04
509	N	TIA	Female	62	1. Yes	1. Yes	2. No	582	209	10	16	11.2	0.46	12.94	323	138	73	45	122	5.2	4.82	12.8	39.2	171	6	400.64	358.5	34.32	487.96	4342.3	G/G	G/G	G/G	C/C	A/A	A/A	G/G	A/C	G/A	2.35	4.4	9.12	52.95	3.19	3.63	1.16	5.94	89.44	1.7
510	N	SVD	Female	65	2. No	2. No	2. No	582	201	68	18	14.6	0.6	9.06	359.46	302	208	52	197	5.7	7.16	13.4	40.1	317	6.1	385.88	134.1	205.75	304.4	6408	G/A	G/G	G/G	C/C	A/A	A/G	G/G	A/C	A/A	2.99	4.9	2.84	29.36	4.88	0	0	2.38	87.63	0
511	N	Unknown	Male	82	1. Yes	2. No	2. No	579	175	39	26	22	0.68	11.3	267	152	76	54	150	0.01	8.74	15	43.3	248	5.5	267.8	283.3	19.27	390.02	13289.1	G/G	G/G	G/G	C/G	A/G	A/G	G/G	A/C	G/A	2.17	3.34	3.61	32.88	5.32	0	0	3.81	89.63	4.64
512	Y	LAA	Male	65	1. Yes	1. Yes	1. Yes	576	187	19.2	20.1	15.7	0.61	9.86	260	188	133	46	102	0.08	11.76	16	43.5	196	5.8	1161.24	136.3	72.1	457.87	43279.8	A/A	G/G	G/G	C/C	A/A	A/G	G/G	A/C	G/A	2.13	7.2	4.12	27.53	2.79	0	0	7.15	91.55	5.61
513	N	LAA	Female	79	2. No	2. No	2. No	576	202	27	32	18	0.65	10.6	260	169	122	41	123	0.26	5.82	13.1	36.8	186	5.6	469.32	244.4	26.8	413.81	12876	G/G	G/G	G/G	C/C	A/G	A/G	G/G	A/C	G/A	2.83	3.04	4.03	41.52	3.12	0	0	3.25	89.3	6.46
514	N	SVD	Female	64	2. No	2. No	2. No	575.5	241	29	26	13.1	0.64	6.92	268	283	171	40	150	1.5	9.1	14	41.7	336	5.7	483.71	658.3	38.54	477.52	5773	A/A	G/G	G/G	C/C	A/G	A/A	G/A	A/A	G/G	1.79	0.58	2.24	43.11	4.58	0	0	1.15	90.02	0
515	N	SVD	Female	80	1. Yes	2. No	2. No	575	226	10	18	15	0.95	10.5	276.7	153	101	48	87	2.3	3.57	10.1	30.5	168	5.3	1228.07	132.5	19.81	385.76	9751.4	G/G	G/G	G/G	C/C	A/A	A/G	G/G	A/A	G/A	4.36	4.21	0	22.16	8.52	0	0	5.25	92.8	0
516	N	SVD	Female	68	1. Yes	2. No	2. No	573.5	260.5	18	20	21	0.55	5.75	284	220	136	58	65	1	5.4	12.7	37.5	267	5.5	459.26	260.1	63.81	469.98	42669.6	G/A	G/G	G/G	C/G	A/A	A/A	G/G	A/C	G/A	6.68	3.6	1.71	29.81	4.73	5.26	0	5.21	89.35	12.59
517	N	LAA	Female	74	1. Yes	1. Yes	2. No	573	285	16	23	19	0.73	11.42	430	153	107	24	204	4.46	6.73	11.9	36.7	225	10.8	163.01	177.6	54.1	416.42	15541.9	G/A	G/G	G/G	C/C	G/G	A/A	G/A	A/C	G/G	0.83	3.54	3.53	29.26	3.81	0	0	4.11	86.24	0.64
518	N	TIA	Male	60	2. No	2. No	2. No	572.5	180.5	41	29	14.1	0.8	10.57	290.46	156	93.97	46.4	95	1.38	6.19	14.8	42.9	293	5.93	1252.22	176.4	47.09	471.62	59937.8	G/A	G/G	G/G	C/C	A/A	A/G	G/G	A/C	A/A	5.2	0	0.93	44.14	3.6	0	0	2.83	91.31	0
519	N	SVD	Female	72	1. Yes	2. No	2. No	572.5	205	12	24	16.9	0.56	10.29	310.12	177	116	50	47	1.13	8.91	13.3	39.9	219	5.6	242.25	359.4	45.56	372.97	2646	G/A	G/G	G/G	C/C	G/G	A/A	G/G	A/C	G/G	5.87	0	1.76	43.49	7.16	0	0	0	87.6	0
520	N	LAA	Male	76	1. Yes	2. No	2. No	571	205.5	19	17	19	0.79	12.31	340.94	201	138	35	201	3.08	4.64	14.5	42.3	203	10.3	415.73	151.9	139.73	376.02	4639.9	G/G	G/A	G/G	C/C	A/G	A/G	G/G	A/C	G/A	4.87	0	11.56	34.27	1.12	4.84	4.2	1.68	90.79	4.82
521	N	LAA	Male	70	2. No	1. Yes	2. No	571	138	23	23	13.1	0.87	8.1	287	137	72	46	79	0.5	11.2	15.5	44.6	221	7.7	1053.82	202.5	48.2	363.16	3141.3	G/G	G/G	G/G	C/G	A/A	A/A	G/A	A/C	G/A	17.5	0	0.65	25.38	2.24	0	0	4.25	86.38	0
522	N	Unknown	Male	50	2. No	2. No	2. No	570	149	35	30	13	0.56	6.5	252	171	106	29	215	0.3	5.56	16.5	45.9	143	5.4	365.39	5.4	27.51	5499.21	4744.8	G/G	G/G	G/G	C/C	A/G	A/G	G/G	A/C	G/A	2.03	4.33	4.2	17.78	4.48	0.75	0	5.64	89.08	4.05
523	N	SVD	Female	67	1. Yes	2. No	2. No	570	234	36	34	13	0.9	8	376	131	62	39	224	15.68	8.25	12.1	34.1	293	5.7	195.65	194.3	25.91	431.6	11794.8	G/A	G/G	G/G	C/C	A/A	A/G	G/G	A/C	G/A	2.8	5.28	5.99	16.92	4.02	0	0	1.05	91.18	5.86
524	N	LAA	Male	60	1. Yes	1. Yes	2. No	570	83.5	47	46	11	0.84	17.3	276	122	83	34	97	0.03	5.64	17.6	50.6	225	6	198.47	326.4	4.9	352.08	1596.5	G/G	G/A	G/G	C/C	A/G	A/G	G/A	A/C	G/A	5.13	0	0	53.23	2.8	6.76	0	0	82.91	2.07
525	N	LAA	Male	66	2. No	2. No	2. No	568	190	42	39	23	0.7	6	269	139	91	43	50	0.58	6.73	14.5	42.3	149	5.3	169.66	167	23.2	418.68	4254.7	G/G	G/A	G/G	C/C	A/A	A/A	G/G	A/C	G/G	1.13	9.41	4.68	21.95	7.32	8.84	0	6.37	89.81	4.26
526	N	Unknown	Female	84	1. Yes	2. No	2. No	568	218	11	15	14.7	0.54	4.47	429	167	70	67	55	10.2	7.9	13.3	38.9	334	5.6	257.25	160.5	55.74	511.84	2095.4	G/G	G/A	G/A	C/C	A/A	A/G	G/G	A/C	G/A	2.1	3.14	3.04	26.16	4.22	0	0	1.27	91.64	0
527	N	LAA	Male	73	1. Yes	1. Yes	2. No	568	162.5	37	29	33.2	1.42	10.46	223	105	62	33	57	0.2	8.53	12.8	36.9	196	7.4	168.61	185.3	80.08	468.28	1325.5	G/A	G/G	G/G	C/C	G/G	A/A	G/G	A/C	A/A	2.22	4.35	0.9	12.26	4.04	4.15	0	8.13	87.98	3.5
528	N	TIA	Male	62	2. No	1. Yes	2. No	568	186	18	11	21.5	1.14	8.93	300	204	121	55	159	0.7	6.7	15.2	44.9	223	7.31	229.98	293.2	22.63	463.14	5117.3	G/A	G/G	G/G	C/C	A/A	A/A	G/G	A/C	A/A	2.4	2.98	0.49	31.62	1.58	0	0	1.11	89.08	0
529	N	TIA	Male	52	2. No	2. No	1. Yes	568	193.5	21	13	19.4	0.73	7.03	208	194	119	37	240	0.2	6.75	13.7	38.1	284	5.3	1773.67	1033.9	51.93	316.78	2735.8	A/A	G/G	G/G	C/C	A/A	A/G	G/G	A/C	G/A	2.45	2.44	1.56	42.32	4.18	0	0	1.12	90.2	0
530	N	LAA	Male	66	1. Yes	2. No	2. No	567	232	18	17.8	11.6	0.78	7.02	209	202	150	39.7	91	0.04	7.1	14.5	44.2	283	6	362.56	691.7	25.52	312.59	3521.5	G/G	G/G	G/G	C/C	A/A	A/G	G/G	A/C	A/A	1.23	3.42	0.53	30.34	3.88	0	0	3.56	90.13	0.87
531	N	LAA	Male	51	1. Yes	2. No	1. Yes	567	156	14	21	11	0.88	26.9	292.6	231	156	56	113	1.96	11.65	15.5	43.9	297	5.9	1397.14	325.7	110.34	417.43	11407	G/G	G/A	G/G	C/G	A/A	A/G	G/G	A/C	G/A	2.72	3.36	3.87	35.27	5.6	0	0	5.53	89.53	0
532	N	SVD	Female	77	2. No	2. No	2. No	566	274	23	31	9	0.65	4.3	317	144	56	76	68	0.06	5.49	11.9	34.4	157	5.3	311.77	1555.9	20.39	236.87	8565.6	A/A	G/G	G/G	C/G	A/G	A/G	G/G	A/C	G/A	1.85	1.2	4.33	16.61	3.61	5.44	0	0.69	88.2	0.77
533	N	LAA	Male	73	1. Yes	2. No	2. No	565	261	68	68	17.7	1.12	12.94	318.59	236	167	44	140	1.99	6.69	13.8	41.4	161	6.4	580.62	196.1	72.63	423.7	2929.3	G/A	G/G	G/G	C/C	A/A	A/G	G/G	A/C	G/G	1.92	2.09	2.09	16.25	2.94	0	0	3.97	86.04	3.18
534	N	Unknown	Male	63	1. Yes	2. No	1. Yes	564.5	152.5	41	44	18	0.82	21.7	219	236	171	35	261	0.23	6.82	15.6	47.3	163	5.5	543.32	185.3	33.19	431.98	5200.4	G/G	G/G	G/G	C/C	A/A	G/G	G/G	A/C	A/A	1.66	1.05	0.52	15.28	4.34	0	0	1.63	91.89	0
535	N	LAA	Male	83	2. No	2. No	2. No	564	129.5	14	24	18	0.89	19.17	301	226	165	36	165	0.44	4.57	15.4	44.5	237	5.4	255.78	174.6	33.29	432.6	11374.2	G/G	G/G	G/G	C/C	A/A	A/A	G/G	A/C	A/A	1.81	2.3	4.14	51.35	4.32	0	0	3.37	84.34	0
536	N	LAA	Male	68	1. Yes	1. Yes	2. No	564	182	22	23	20	1.89	23.17	469	239	129	42	410	0.07	9.65	13.3	37.3	196	10.4	2376.24	211.4	27.78	444.71	1656.5	G/G	G/G	G/G	C/C	A/A	A/A	G/G	A/A	G/G	2.2	2.29	2.42	31.08	6.66	0	0	1.89	89.17	0
537	N	LAA	Male	58	1. Yes	1. Yes	1. Yes	564	235	40	30	14	0.84	15.82	287	156	100	48	105	0.57	12.04	17	49.7	157	8.6	562.85	163.3	29.76	482.33	3149.7	G/G	A/A	G/G	C/C	G/G	G/G	G/G	A/C	G/A	3.8	5.08	0	15.32	3.71	0	0	7.64	86.61	0
538	N	SVD	Male	56	1. Yes	1. Yes	1. Yes	563.5	223.5	24	34.5	15.4	0.83	13.5	244	237	169	47.3	108	0.08	9.76	15	44.1	253	10.2	677.79	123.5	25.66	423.2	17853.4	G/G	G/A	G/G	C/C	A/A	A/A	G/G	A/C	G/A	1.76	4.04	2.54	38.78	5	4.16	0.7	5.76	88.8	5.85
539	N	SVD	Male	66	1. Yes	1. Yes	1. Yes	563	133	37	26	7	0.84	13.4	291.7	150	105	31	105	1.68	9.38	14.1	39.6	290	7.7	1810.39	216.8	11.41	426.97	4298.7	G/G	G/G	G/G	C/C	A/A	G/G	G/G	A/A	G/A	1.55	5.36	4.73	32.62	5.51	0	0	4.16	88.21	3.28
540	N	LAA	Female	69	2. No	2. No	2. No	563	124.5	19	24	23	0.6	8.54	247	196	98	44	62	0.3	6.39	12.8	38.2	266	5.3	344.28	226.2	62.34	545.94	7197	G/G	G/G	G/G	C/C	A/G	A/G	G/G	A/C	G/A	2.04	11.26	9.17	51.59	3.32	0	7.57	3.42	90.15	6.35
541	N	LAA	Female	68	1. Yes	2. No	2. No	562	273	75	44	13	0.56	10.21	278.77	167	81	65	79	0.07	6.62	13.9	42.6	195	6.2	184.91	149.1	45.24	348.11	4160.4	A/A	G/G	G/G	C/G	A/A	A/G	G/G	A/C	G/G	2.74	1.44	1.37	53.88	5.79	0	0	0	92.45	0
542	Y	LAA	Male	72	1. Yes	2. No	1. Yes	561.5	192.5	8.6	14.3	34.8	2.23	27.5	276	171	111	36.3	170	0.15	16.31	13.5	40.2	212	6	266.6	201.6	91.02	421.95	8580.4	G/A	G/G	G/G	C/C	A/G	A/A	G/G	A/C	G/A	3.43	6.14	1.64	53.76	4.88	3.16	0	0	90.44	6.75
543	N	LAA	Male	70	2. No	2. No	1. Yes	559	218	40	26	17	1.18	12.53	309	196.24	127.62	42.41	164.21	4.08	13.5	15.1	44.3	359	5.4	269.55	192.2	97.67	463.1	16423.7	G/A	G/G	G/G	C/C	A/G	A/A	G/G	A/C	A/A	1.6	3.9	3.45	20.77	3.42	0	0	5.88	83.05	4.02
544	Y	SVD	Female	60	2. No	2. No	2. No	559	146	20	20	13	0.84	11.4	290	260	197	53	115	0.39	5.8	12.9	39.4	246	5.8	451.67	289.4	34.61	416.81	22917.1	G/G	G/A	G/G	C/C	A/G	A/A	G/G	A/C	A/A	2.07	1.32	3.02	46.98	4.62	0	0	1.37	90.5	1.42
545	N	Unknown	Male	55	2. No	2. No	2. No	559	212	11	17	14.2	0.86	10.8	249	189	108	41	199	0.06	6	14.2	40.9	252	5.7	328.15	207.8	33.4	428.38	8486.9	G/A	G/G	G/G	C/C	A/G	A/G	G/G	A/A	G/A	3.75	1.05	5.7	34.89	2.41	0	0	0.61	91.9	0
546	N	LAA	Female	86	1. Yes	2. No	2. No	558.5	265.5	18	26	10	0.59	9.58	302.2	167	92	53	83	0.68	8.14	13	37.9	245	5.5	392.13	210.1	28.9	351.3	6233	A/A	G/G	G/G	C/C	A/A	A/G	G/G	A/C	G/G	1.6	0	0	46.59	4.23	0	0	0	92.64	0
547	N	TIA	Male	72	1. Yes	2. No	2. No	558	206	20	19	12	0.74	11.02	358	186	96	52	168	0.7	8.66	15.9	46.4	261	6.5	2895.56	175.3	45.92	449.73	7992.1	G/G	G/G	G/A	C/C	A/A	A/A	G/G	A/C	G/G	2.47	3.61	0.95	27.89	3.55	0	0	1.4	85.91	0
548	N	TIA	Female	62	1. Yes	1. Yes	2. No	557	282	26	16	13.3	0.59	6.5	293	155	69	50	209	0.3	7.06	11.1	32.7	280	6.5	245.7	296.3	48.49	425.62	3454.1	G/G	G/G	G/G	C/C	A/G	A/G	G/G	A/C	G/A	3.01	5.61	4.04	20.66	3.29	2.34	0	5.37	88.93	7.49
549	N	Unknown	Female	87	1. Yes	2. No	2. No	557	191	23	35	12.3	0.46	10.67	302.03	154	86	47	109	0.09	5.63	12.2	37	164	5.4	578.91	119.8	22.17	343.35	3189.3	G/G	G/G	G/G	C/C	G/G	A/A	G/G	A/C	G/A	4.05	1.65	1.73	22.45	3	0	0	5.65	89.36	0.95
550	N	LAA	Male	64	2. No	2. No	2. No	555	212	19	19	9.9	0.66	9.56	264.36	104	88.46	41.9	118.6	0.66	6.42	12.9	38.2	272	5.71	276.26	180.4	39.09	403.48	3076.3	G/G	G/G	G/G	C/C	A/G	A/G	G/G	A/C	G/G	1.41	2.35	0.8	36.75	6.7	0	0	2.96	89.79	2.74
551	N	LAA	Female	69	1. Yes	1. Yes	2. No	555	243.5	93	56	13	0.76	10.6	266	121	76	30	120	2.63	6.12	15	44.9	151	8.5	323.72	258.4	36.71	359.57	7977.8	G/A	G/G	G/G	C/C	A/A	A/G	G/G	A/C	G/A	4.11	4.38	3.33	36.85	8.5	0	0	3.1	89.41	0
552	N	SVD	Male	83	2. No	2. No	2. No	554	258	35	39	14.9	1.11	12.95	317.6	182	121	35	137	2.88	4.36	8.2	27.2	120	5.8	589.93	9.6	39.63	4213.53	7925.9	G/A	G/A	G/A	C/C	A/A	G/G	G/G	A/A	G/G	1.39	1.9	1.84	28.8	3.84	0	0	4.65	88.26	5.01
553	N	SVD	Female	67	2. No	2. No	2. No	554	176	8	17	13.7	0.68	10.69	313.15	221	142	62	81	6.27	4.28	14.3	44	187	5.7	2725.19	664.4	9.8	251.84	1369.5	G/G	G/G	G/G	C/C	A/G	G/G	G/A	A/C	A/A	1.94	0	0	23.97	3.53	0	0	3.38	87.55	0
554	N	LAA	Male	83	1. Yes	1. Yes	2. No	553	120	11	18	13	1.03	11.34	364	168	106	60	44	2.26	10.8	15.3	46.5	275	6.9	533.27	229.9	56.53	632.61	3413.2	G/G	G/G	G/G	C/C	A/A	A/A	A/A	A/C	G/A	2.99	2.64	0.78	29.48	6.42	0	0	1.45	84.92	0
555	N	SVD	Male	80	1. Yes	1. Yes	1. Yes	552.5	258	18	21	23	1.16	16.11	314	120	79	28	584	3.13	5.1	12.8	35.9	162	6.5	44.55	945.1	22.23	383.08	50000	G/G	G/A	G/G	C/C	A/A	A/A	G/G	A/A	A/A	2.18	6.62	3.93	25.04	2.66	0.68	0	8.48	92.28	2.58
556	N	Unknown	Male	57	2. No	2. No	1. Yes	552	236	59	52	18	1	16.6	191.5	87	44	44	67	1.68	5.61	13.8	39.6	219	5	1005.69	218	8.32	468.94	3306.9	G/G	G/A	G/G	C/C	A/A	G/G	G/G	A/C	G/A	1.37	3.2	2.43	41.78	5.47	0	0	4.1	90.85	1.13
557	N	LAA	Female	74	1. Yes	2. No	2. No	551	181	31	30	16	0.62	15.6	310	184	118	51	209	0.07	4.9	15.6	46	219	5.7	208.06	148	46.51	438.86	11905.8	G/A	G/G	G/G	C/C	A/G	A/G	G/G	A/C	A/A	4.23	3.27	2.52	29.04	7.17	0	0	2.37	90.2	0.73
558	N	TIA	Male	58	2. No	2. No	2. No	550.5	146	18	16	12.8	0.75	6.45	265	230	116	72	45	0.5	5.8	15.1	44.9	225	5.3	259.83	196.3	41.32	489.49	1328.6	G/G	G/A	G/G	C/G	A/G	A/A	G/G	A/C	A/A	2.83	3.6	0	27.93	3.5	0	0	2.77	89.77	0
559	N	SVD	Female	73	1. Yes	1. Yes	2. No	550.5	199.5	18	39	27	0.69	8.06	331	119	64	31	45	6.9	5.16	12.7	36.7	154	6.6	1678.75	310.5	42.82	441.75	29879	G/G	G/G	G/G	C/C	A/A	A/A	G/G	A/C	G/G	3.11	5.42	3.21	35.36	2.68	0	0	1.97	86.96	0
560	N	Unknown	Male	61	2. No	2. No	2. No	550.5	162.5	23	23	18	0.54	9.59	339	202	132	60	136.44	2.1	6.22	14.3	41.5	254	5.3	689.4	327.9	68.71	50.51	14680.1	G/A	G/G	G/A	C/C	A/A	A/G	G/G	A/C	A/A	4.22	1.48	1.78	42.12	3.06	0	0	8.41	95.38	0
561	N	LAA	Male	70	2. No	2. No	2. No	550	198	12	21	22	1.04	10.1	309.7	169	108	45	59	2.57	12.55	16	46.8	248	5.5	2648.27	183.4	45.37	339.83	7644	G/A	G/G	G/A	C/C	A/A	A/A	G/G	A/C	G/A	0.46	4.82	2.32	23.82	4.31	0	0	6	89.49	0
562	N	SVD	Female	70	2. No	1. Yes	2. No	548	328	17	16	20	0.76	6	237.7	183	117	54	120	2.58	8.73	11.9	33.7	228	7.8	2050.62	191.8	47.71	372.02	88214.1	G/A	G/G	G/G	C/G	A/G	A/G	G/G	A/C	A/A	0.76	0.86	3.52	22.59	4.65	0	0	5.47	90.44	0
563	N	TIA	Male	66	1. Yes	2. No	2. No	548	176	22	24	22.5	1.4	17.87	212	170	101	45	109	1.5	7.47	15.9	45.9	266	5.4	1525.04	397.3	43.96	399.57	3513.7	G/A	G/G	G/G	C/C	A/G	A/A	G/G	A/C	G/A	1.95	4.56	0.97	29.28	3	0	0	1.86	88.64	0
564	N	Unknown	Male	76	1. Yes	2. No	2. No	548	175.71	10.4	19.4	17.1	0.71	13.4	269	108	53.2	34.1	72	0.65	11.44	14.4	42.4	140	5.5	616.3	223.6	25.72	443.03	14452.9	G/G	G/G	G/G	C/C	A/A	A/A	G/G	A/C	A/A	2.48	2.58	2.5	31.5	4.69	0	0	4.82	87.05	1.65
565	N	TIA	Female	78	2. No	2. No	2. No	547	181.5	19	23	11.8	0.76	9.7	280.12	185	106	38	254	0.65	6.29	12.1	35.6	277	5.4	291.06	464.1	41.53	331.37	3591.9	G/A	G/G	G/G	C/C	A/A	A/G	G/G	A/A	A/A	1.84	3.43	1.67	19	4.37	0	0	3.28	89.21	3.32
566	N	LAA	Male	64	1. Yes	2. No	1. Yes	545	157.5	26	28	8.7	0.59	8.92	191	206	86	47	282	0.4	6.2	17.3	49	162	4.6	506.25	208.3	56.97	415.64	4788.5	A/A	G/G	G/G	C/C	G/G	A/A	G/G	A/C	G/A	3.16	0	4.97	30.89	6.16	0	0	0	86.38	0
567	N	LAA	Male	72	1. Yes	1. Yes	2. No	544	198	33	55	13	0.9	9.6	262	113	60	30	161	0.06	6.44	12.6	37.1	295	7.8	271.93	406.6	41.09	357.44	1956.3	G/A	G/G	G/G	C/C	A/A	A/A	G/G	A/C	A/A	1.64	0.96	1.21	32.89	3.78	0	0	0.62	90.21	0
568	N	LAA	Male	66	2. No	2. No	2. No	544	283	11	20	15	0.89	10.3	314.1	167	117	37	94	1.59	10.27	14.8	40.1	256	5.4	1216.2	69.3	66.33	396.21	3623.5	G/A	G/G	G/G	C/C	A/A	A/A	G/A	A/C	G/A	3.46	2.44	4.12	16.82	5.39	0	0	2.85	86.84	0
569	N	LAA	Male	72	1. Yes	1. Yes	2. No	544	221	10	16	17.6	1.15	13.58	288.22	81	41	24	80	0.24	7.64	11.5	33.7	212	5.2	370.06	446.1	29.87	421.07	8846.6	G/A	G/G	G/A	C/G	A/A	A/G	G/G	A/C	G/G	5.84	3.11	0	24.48	2.22	0	0	2.2	88.39	0
570	N	Unknown	Male	54	1. Yes	2. No	1. Yes	543.5	164	40	41	12.6	0.71	14.2	320.1	228	127	49	410	0.17	7.5	16.7	48.1	217	7.3	227.06	479.6	39.17	259.28	1365.6	G/G	G/A	G/G	C/C	A/A	G/G	G/G	A/C	A/A	2.85	3.09	0.23	17.81	3.5	0	0	4.46	92.16	0
571	N	LAA	Male	81	2. No	2. No	2. No	543	291.5	24	22	42.4	1.72	17.9	376.76	150	84	46	63	6.6	7.5	13	39.2	184	5.7	1260.89	325.9	34.14	483.8	5920.8	G/G	G/A	G/A	C/C	A/G	G/G	G/G	A/C	A/A	0	2.72	0	36.56	4.32	0	0	1.17	90.39	0
572	N	LAA	Female	70	1. Yes	2. No	1. Yes	543	207	40	49	13	0.86	13	287.8	215	140	65	95	4.25	5.02	15	42.6	259	5.2	1445.31	169.2	40.43	455.84	5232.5	G/A	G/G	G/G	C/C	A/A	A/G	G/G	A/C	G/A	4.12	0	0.59	77.97	0	0	0	0	99.98	0
573	N	LAA	Male	73	1. Yes	2. No	2. No	542.5	219	15	14	12.9	0.81	11.81	228	205	110	46	199	0.3	5.3	14.6	42.6	158	4.9	255.08	441.3	56.91	389.96	18094.5	G/G	G/G	G/G	C/C	A/G	A/G	G/G	A/C	G/A	2.6	3.21	1.83	24.16	6.55	0	0	3.97	89.88	0
574	N	SVD	Female	72	1. Yes	2. No	2. No	541.5	240.5	47	42	15	0.52	9.6	543	199	130	60	61	25.58	6.66	11.6	34.5	224	6.1	165.88	186.3	14.39	332.51	5082.8	G/A	G/G	G/G	C/C	A/A	A/G	G/G	A/A	G/A	1.63	3.12	4.4	45.87	4.2	0	0	3.72	89.05	0.86
575	N	SVD	Male	68	2. No	2. No	2. No	541.5	177.5	33	36	16	0.85	15	248	215	173	42	121	0.14	6.2	15.5	46.4	192	5.78	373.39	135.3	13.66	444.02	13513.9	G/A	G/G	G/G	C/C	A/A	G/G	G/G	A/C	A/A	2.4	5.38	2.84	27.33	4.13	0	0	1.32	91.55	0
576	N	SVD	Female	87	2. No	2. No	2. No	541	281.5	28	21	29.9	1.1	9.19	300.94	168	72	46	80	0.6	5.75	13.8	40.9	219	5.6	1723.97	247.1	4.8	414.18	2425	G/G	G/G	G/G	C/C	A/A	A/A	G/G	A/C	G/G	1.52	3.94	4.3	32.78	3.37	0	0	1.72	88.2	1.99
577	N	TIA	Female	60	1. Yes	2. No	2. No	541	165.5	13	23	16	0.41	7.05	262	199	96	81	101.91	0.3	5.9	12.4	37	179	5.9	345.28	121.6	34.48	460.04	30614.7	G/G	G/G	G/G	C/C	A/G	G/G	G/G	A/C	G/A	2.31	3.88	5.4	25.49	8.14	1.72	0	3.68	89.53	1.77
578	N	LAA	Male	60	2. No	1. Yes	2. No	541	104	72	51	17	0.83	8.91	274	231	150	48	110	1.8	10.15	16.3	47.4	267	9.3	315.98	421.1	37.94	391.23	1339.8	G/G	G/A	G/G	C/C	A/A	A/A	G/G	A/C	G/G	3.07	2.03	5.2	36.45	0.84	0	0	6.26	90.02	4.81
579	N	SVD	Female	58	2. No	2. No	2. No	540	187.5	26.6	29.2	15.1	0.6	5.98	436	198	146	42.8	140	6.4	4.49	11.8	36	234	5	1598.82	145.5	48.56	466.03	21263.6	G/G	G/G	G/G	G/G	A/A	G/G	G/G	A/C	G/G	1.17	2.13	0.61	20.88	3.58	3.45	0	4.57	90.66	0
580	N	SVD	Male	87	1. Yes	2. No	2. No	540	164	30	60	26.2	0.95	13.22	325.57	175	102	61	35	1	9.97	11.8	33.8	145	5.3	221.97	159.1	74.06	442.74	7997.8	G/G	G/G	G/A	C/C	A/A	A/A	G/G	A/C	G/A	2.36	5.48	9.02	25.48	6.57	4.74	0	0.62	83.81	6.5
581	N	Unknown	Female	77	1. Yes	1. Yes	2. No	540	179	20	20	30.9	1.42	13.93	325.96	128	49	62	109	0.35	8.66	12.8	38.2	187	7	193.44	118	36.47	321.8	8864.2	G/G	G/G	G/G	C/C	A/A	A/A	G/G	A/C	G/G	2.45	4.17	0.82	32.56	5.53	0	0	3	92.19	5.9
582	N	TIA	Male	68	1. Yes	1. Yes	2. No	537.5	314	18	22	40	1.49	14.42	352	113	48	32	164	0.93	7.81	10.8	31.2	206	6.5	123.14	162.8	29.74	427.14	6854.1	G/A	G/A	G/G	C/C	A/A	A/G	G/G	A/C	G/A	2.05	3.54	1.07	32.04	6.64	0	0	3.99	90.36	1.74
583	Y	LAA	Male	71	1. Yes	1. Yes	1. Yes	536	228	15	15	35	1.51	18.71	348	195	138	38	205	1.5	8.5	12	36.2	227	10.2	230.82	166.1	70.56	439.43	7066.7	G/G	G/G	G/A	C/C	A/A	A/G	G/G	A/C	A/A	3.35	3.97	2.09	24.99	7.72	0	0	0	88.06	0
584	N	Unknown	Female	66	1. Yes	1. Yes	2. No	535.5	220.5	17	25	21	0.85	11.65	243	172	124	45	72	0.04	9.54	13.9	41.1	213	6.7	442.65	212.8	11.79	514.11	10385.1	G/A	G/G	G/G	C/C	A/A	A/A	G/G	A/C	A/A	1.08	5.71	2.15	49.02	6.42	0	0	1.74	91.02	0
585	N	LAA	Female	77	2. No	2. No	2. No	535.5	179.5	19	19	10	0.49	17.9	286	145	112	36	67	1.32	5.52	11.7	37.8	253	5.6	223.09	221.5	3.24	570.07	1447.7	G/A	G/G	G/G	C/C	A/A	A/G	G/G	A/C	G/A	2.38	3.34	4.57	33.62	4.8	0	0	0.51	90.13	0
586	N	SVD	Male	61	1. Yes	1. Yes	2. No	535	146	16	18	20.7	0.69	10.9	310.76	182	112	47	103	0.21	8.67	14.5	44.7	121	9	688.91	205	17.78	349.64	1143.7	G/G	G/G	G/G	C/C	A/A	G/G	G/G	A/C	G/A	3.96	3.58	0.65	36.52	3.34	0	0	0.97	87.12	4.9
587	N	LAA	Male	66	2. No	2. No	2. No	534.5	158	32	25	10	0.54	25.64	294.3	188	100	34	349	0.9	7.47	15.9	45.1	379	5.3	2638.94	165	47.49	440.61	6893.8	G/A	G/G	G/G	C/C	A/A	G/G	G/G	A/C	G/G	1.96	5.32	1.87	24.64	4.67	0	0	4.26	86.84	0
588	N	Unknown	Male	67	2. No	2. No	2. No	534.5	220.5	22	22	15	0.67	9.83	336	189.68	119.98	46.44	112.89	0.72	9.13	14.9	44.1	233	5.81	279.6	151.2	45.48	471.54	2896	G/A	G/G	G/G	C/C	A/A	A/G	G/G	A/C	A/A	2.44	2.72	2.16	31.44	5.41	0	0	1.27	85.46	0
589	N	SVD	Male	79	2. No	1. Yes	2. No	534	149	12	16	13	0.6	18	374.69	161	74	61	70	16.1	4.18	12.5	37.8	206	6.5	1419.49	126	60.67	398.5	8415.7	G/G	G/G	G/A	C/C	A/G	A/G	G/A	A/C	A/A	5.67	0	0	22.59	0	0	0	0	91.42	0
590	N	LAA	Male	78	2. No	2. No	2. No	533.5	183	19	31	19	0.81	8.6	278	121	67	43	49	0.05	4.74	13.3	38.3	148	5.69	474.6	162.4	64.57	433.85	11684.4	G/A	G/G	G/G	C/C	G/G	G/G	G/G	A/C	A/A	1.83	5.03	3.45	30.69	5.98	0	0	4.02	91.11	2.78
591	N	Unknown	Male	61	2. No	1. Yes	1. Yes	533.5	218.5	16	16	16	0.48	8.64	223	172	90	52	139.64	0.2	10.4	14.7	41.6	293	8.5	326.25	324.9	20.56	372.32	5084.1	G/A	G/A	G/G	C/C	A/A	A/G	G/G	A/C	A/A	2.24	0	1.41	27.88	6.78	0	0	4.52	88.73	1.62
592	N	LAA	Male	60	1. Yes	1. Yes	1. Yes	533	195	30	69	9	0.75	12.9	306.9	188	12.9	42	253	2.18	10.26	14	41.2	274	7.7	2160.04	147.1	49.85	381.95	15463.8	A/A	G/G	G/A	C/C	A/A	A/G	G/G	A/A	A/A	0.48	0.7	0.39	19.49	2.74	0	0	5	89.45	0
593	N	LAA	Female	80	2. No	2. No	2. No	531.5	146.5	15	22	14	0.78	10.54	282	150	96	42	101	0.14	6.68	12.7	36.8	233	5.9	207.09	174.3	36.82	437.76	10587.8	G/A	G/A	G/G	C/G	A/G	A/G	G/G	A/A	G/A	1.12	3.1	2.23	27.9	4.8	0	0	4.04	89.69	0.79
594	N	LAA	Female	78	1. Yes	2. No	2. No	531.5	244	25	34	13	0.72	12	332	112	49	51	101	0.13	8.15	12.7	35.1	252	6.1	172.7	464.7	30.96	398.67	4439.2	G/G	G/G	G/G	C/C	A/A	A/A	G/G	A/C	G/G	3.14	8.67	4.28	21.41	5.1	2.01	0	5.97	89.32	3.84
595	N	LAA	Male	73	2. No	2. No	2. No	531	220	12	14	34.5	1.57	19.92	331	211	126	49	110	1.4	5.67	13.4	39.2	281	5.8	146.92	208.6	46.95	434.71	5086.8	G/G	G/A	G/G	C/C	A/A	A/G	G/G	A/C	A/A	3.59	9.01	8.64	40.19	14.11	12.06	3.07	1.02	89.82	11.99
596	N	LAA	Female	88	1. Yes	1. Yes	2. No	530	254	15	26	23	1	16.5	218	110	57	40	58	0.01	8.92	10.7	31.4	164	6.3	263.34	453.8	8.66	393.96	8996.8	G/A	G/G	G/G	C/C	A/G	A/A	G/G	A/C	G/A	1.36	1.66	6.4	14.69	3.65	0	0	1.84	86.87	0
597	N	TIA	Female	74	2. No	2. No	2. No	530	265.5	11	14	21.8	0.6	7.84	287	184	94	53	181	1.2	6.36	12.4	37.1	183	5.5	200.59	337.8	33.59	362.87	6102.6	G/A	G/A	G/G	C/C	A/G	A/A	G/G	A/C	G/A	4.08	0	1.52	30.21	0.76	0	0	6.53	89.9	0
598	N	SVD	Male	71	2. No	2. No	2. No	529	253.5	14	17	13.7	0.87	12.06	190.2	189	123	45	98	0.06	9.32	15.1	45.9	288	5.6	320.08	136.3	120.68	383.51	10011.2	G/A	G/A	G/G	C/C	A/A	G/G	G/G	A/C	A/A	0.99	0.97	1.4	14.36	3.96	0	0	1.66	87.95	0
599	N	SVD	Male	62	1. Yes	2. No	1. Yes	529	206	15	22	13.3	0.55	9.02	367	194	115	44	236	2.2	7	13.2	38.9	218	5.6	1578.19	213.1	5.77	424.38	1050.7	G/A	G/G	G/G	C/C	A/G	A/A	G/G	A/C	G/G	1.11	2.48	0.84	29.95	4.27	0	0	4.09	90.39	0
600	N	TIA	Female	60	1. Yes	2. No	2. No	529	288.5	25	33	25	0.71	9.34	350	187	118	51	125	0.31	6.6	11.7	34.5	240	5.5	292.84	154.6	49.05	548.94	2523.1	G/A	G/G	G/G	C/C	A/A	A/G	G/G	A/A	G/A	1.4	3.92	3.1	42.88	4.38	0	0	4.27	88.22	1.17
601	N	SVD	Male	87	2. No	2. No	1. Yes	529	196	17	26	10	0.83	20.1	290	121	74	37	173	0.05	6.52	14	41.4	173	5.4	306.58	24.2	17.5	4881.59	13690.5	A/A	G/G	G/G	C/G	A/A	A/A	G/G	A/C	G/G	6.45	2.94	3.83	41.66	4.59	0	0	0	89.15	1.69
602	N	LAA	Male	70	1. Yes	1. Yes	2. No	528.5	155	19	23	10	0.77	11.3	221	105	54	42	125	1.49	6.84	14.6	40.7	163	6.3	1715.98	174.9	24.14	411.34	10025.2	G/G	G/G	G/G	C/C	A/G	G/G	G/G	A/C	G/A	0.67	5.07	1.74	42.59	3.53	0	0	4.41	89.48	0
603	N	SVD	Male	59	1. Yes	1. Yes	2. No	528	135.5	19	29	12	0.49	6.79	275.65	126	64	52	114	0.9	6.6	15.2	42.4	151	6.9	1335.59	166.1	28.19	416.03	4612.9	G/G	G/G	G/G	C/C	A/G	A/A	G/G	A/C	A/A	1.93	3.55	0.82	23.24	5.11	0	0.55	1.87	90.95	0
604	N	Unknown	Female	81	1. Yes	1. Yes	2. No	528	252.5	17	25	19.1	0.59	10.45	348	164	99	53	83	3	4.42	12.6	38.4	135	4.8	292.47	306.8	57.93	343.77	1439.3	G/G	G/A	G/G	C/C	A/G	A/G	G/G	A/C	A/A	2.35	7.87	11	41.32	5.33	2.71	2.72	7.83	89.54	0
605	N	TIA	Male	59	2. No	2. No	2. No	526	198	25	24	13	0.78	9.39	414	193.35	123.32	47	151.27	9.98	7.5	14	40.5	293	5.89	372.38	195.6	41.66	486.11	51211.9	G/G	G/A	G/G	C/C	A/G	A/G	G/G	A/C	A/A	2.88	2.1	3.51	36.88	4.65	0	0	0.5	90.64	0.97
606	N	SVD	Female	63	2. No	2. No	2. No	525	204.5	10	21	7	0.5	12.53	265	155	81	42	171.65	0.3	5.1	12.1	35.2	197	4.2	281.39	169.1	17.77	383.09	50662.4	G/A	G/G	G/G	C/C	A/A	A/A	G/G	A/C	G/A	3.29	0	0	33.67	8.45	0	0	7.16	87.46	0
607	N	LAA	Female	81	2. No	2. No	2. No	524.5	276.5	38	47	11	0.84	11.2	252	237	190	41	193	2.42	6.33	11.6	36	169	6.1	68.26	240.2	9.77	505.08	1472.3	G/A	G/G	G/G	C/C	A/G	A/G	G/G	A/C	G/A	1.58	3.87	3.02	30.78	5.3	0	0	3.65	89.74	0
608	N	Unknown	Male	73	2. No	1. Yes	1. Yes	524	224.5	8	27	22.1	1.15	10.07	404	87	40	34	65	2.3	7.29	11.9	35.6	220	6.74	336.91	160.7	51.78	437.31	6146.6	G/G	G/G	G/G	C/C	A/A	A/A	G/G	A/C	G/A	1.59	2.6	1.39	27.77	2.02	0	0	0	90.54	0
609	N	LAA	Male	72	1. Yes	2. No	2. No	523	202	17	21	18.6	1.22	12.08	301.85	118	53	46	93	0.06	10.63	14.3	43.3	219	5.8	521.28	132.9	14.67	380.66	3358.9	G/G	G/A	G/G	C/G	A/A	A/A	G/G	A/C	G/A	2.07	0	0.31	16.75	3.57	0	0	2.95	90.64	2.55
610	N	LAA	Male	61	1. Yes	2. No	2. No	522.5	151	27	20	19	0.81	11.87	340	149	95	49	81	18.99	10.48	14.7	42.7	241	6.31	83.99	263.4	14.6	409.3	4694.7	G/G	G/G	G/A	C/G	A/G	A/A	G/G	A/A	A/A	3.94	8.07	4.84	32.84	4.56	9.08	0	8.98	91.1	6.04
611	N	TIA	Female	73	2. No	2. No	2. No	522	174	9	22	8	0.68	9.92	298.08	210	116	43	86	1.03	5.22	12.4	35.8	180	5.2	1180.44	306	118.25	405.78	17193.7	G/G	G/G	G/G	C/C	A/A	A/G	G/G	A/C	A/A	4.52	2.54	1.93	16.28	2.25	0	0	0	91.14	1.65
612	N	LAA	Female	75	1. Yes	2. No	2. No	521	215	44	42	14	0.91	8.21	271.67	155	85	40	77	0.3	7.4	13	38	140	5.4	630.52	387.8	33.23	443.73	40.8	G/A	G/G	G/G	C/C	A/A	A/G	G/G	A/C	G/A	1.96	5.24	3.83	44.24	7.87	0	0	4.55	90.84	0
613	N	LAA	Male	75	1. Yes	2. No	2. No	520.5	266	13	20	38.8	2.03	15.73	327.82	221	148	34	197	3.15	8.25	11.6	36.6	216	8.1	805.46	117.5	42.68	434.23	4075.8	G/A	G/G	G/G	C/C	A/G	A/A	G/G	A/A	G/A	3.57	4.49	0	31.97	15.5	0	0	0	89.44	0
614	N	Unknown	Female	67	1. Yes	2. No	2. No	520.5	226.5	20	25	20	0.65	9.43	284	171	106	49	95	0.42	6.9	14	41.7	213	6.5	1202.93	280.2	16.06	407.43	25932.3	G/A	G/G	G/G	C/C	A/G	A/G	G/G	A/C	A/A	4.75	12.22	13.71	50.3	5.36	0	0	7.64	92.26	2.12
615	N	LAA	Female	82	1. Yes	1. Yes	2. No	520	204	19	26	22	0.95	6.8	304	200	108	65	80	0.5	7.3	12.9	38.1	184	6.1	1843.24	597.7	17.56	245.16	11155.2	G/G	G/G	G/A	C/C	A/A	A/A	G/G	A/C	A/A	1.75	3.19	6.27	56.33	4.93	0	0	2.13	89.24	6.37
616	N	LAA	Male	61	1. Yes	1. Yes	1. Yes	520	194	24	19	18.3	1.6	6.14	291	255	150	39	439	2.1	8.79	13.5	39.3	264	8.9	1538.61	219.2	47.77	498.54	10755.2	G/A	G/G	G/G	C/C	A/A	A/A	G/G	A/C	G/A	2.01	0	0.81	17.84	3.08	0	0	1.15	88.79	1.89
617	N	LAA	Male	78	1. Yes	2. No	2. No	520	211	17	18	20	1	4.1	376	184	164	32	209	9.53	9.87	11.4	34.1	191	6	645.27	210.6	1.66	400.32	17261.6	G/G	G/G	G/G	C/C	A/G	A/A	G/G	A/C	A/A	2.01	5.99	3.14	29.78	4.08	0	0	2.72	91.35	3.59
618	N	LAA	Male	79	2. No	2. No	2. No	520	181.5	17	17	13.1	1.04	14.32	315	196	111	57	88	2.3	9.13	14.6	41.7	137	5.2	1021.24	150.1	46.43	525.92	19410.5	G/A	G/G	G/G	C/C	A/A	A/G	G/G	A/C	G/A	5.06	7.1	11.87	39.99	6.36	0	1.73	0.9	88.19	1.25
619	N	LAA	Male	63	2. No	2. No	2. No	520	191.5	22	21	15.6	0.92	13	319.92	214	148	55	93	0.1	12.97	14.7	44	179	6.4	180.91	136.7	31.42	452.88	2072.4	G/A	G/G	G/G	C/C	A/G	A/G	G/G	A/A	G/A	5.76	3.81	3.8	24.89	2.82	10.37	4.2	7.4	94.91	4.57
620	N	Unknown	Male	74	1. Yes	2. No	2. No	519	160	13	45	14	0.9	17.8	198	134	87	40	95	0.11	9.62	13.5	39	146	5.7	241.45	313	24.58	553.21	1821.1	G/A	G/G	G/G	C/C	A/A	A/A	G/G	A/C	A/A	1.19	2.69	0.81	33.32	2.92	0	0	5.22	90.82	0
621	N	LAA	Male	88	2. No	2. No	2. No	518.5	175.5	22	29	16	0.9	14.1	345	170	81	33	198	3.83	3.69	12.8	38	137	5.5	526.52	188.3	27.53	425.81	2157.4	G/A	G/G	G/G	C/C	A/A	G/G	G/G	A/C	A/A	3.4	0	8.11	31.81	3.42	0	0	0.51	89.56	0
622	N	SVD	Male	74	1. Yes	2. No	2. No	516.5	165.5	18	21	17.1	0.64	7.4	239	170	84	53	36	0.4	5.4	14.8	41.4	188	5.1	410.25	129	42.62	424.42	9157.4	A/A	G/G	G/G	C/C	A/A	A/G	G/G	A/C	G/A	2.29	2.82	1.63	35.72	6.66	3.11	0	4.92	86.3	3.99
623	N	TIA	Male	59	2. No	2. No	2. No	516.5	213.5	18	17	10.6	0.67	9.55	244	235	109	62	99.06	0.2	4.48	13.9	40	173	4.9	342.12	205.1	42.91	486.85	5107.8	G/A	G/G	G/G	C/C	A/A	A/G	G/G	A/C	G/A	2.53	6.88	4.36	28.3	6.82	3.48	0	6.02	89.67	3.86
624	N	LAA	Male	79	2. No	1. Yes	1. Yes	515	105	34	29	12	0.97	12	220.6	170	94	40	153	1.13	7.79	16.5	43.5	171	8.6	1393.29	142.3	23.16	364.4	3447.9	G/G	G/G	G/G	C/C	A/G	A/G	G/G	A/C	G/G	1.23	3.68	0.7	37.95	4.16	0	0	5.9	87.88	0
625	N	Unknown	Male	64	1. Yes	1. Yes	1. Yes	514.5	206	148	158	14	0.59	9.1	217.7	248	104	50	381	6.59	11.91	15.1	41.1	216	7.1	1834.78	126.8	9.19	448.7	5752.6	A/A	G/G	G/G	C/C	A/A	A/A	G/G	A/C	G/A	2.46	7.26	6.26	13.59	4.63	1.21	0	6.97	86.76	6.69
626	N	LAA	Female	80	1. Yes	1. Yes	2. No	514	225	35	32	19	0.89	9.7	404.5	140	90	42	141	6.86	6.51	14.2	39.2	126	6.8	1435.93	180.5	18.33	411.25	5272.5	G/G	G/G	G/A	C/C	A/A	A/A	G/G	A/C	G/A	2.02	0	0.84	38.01	2.34	0	0	0	89.99	2.84
627	N	SVD	Male	78	2. No	2. No	2. No	513	183.5	31	32	22	1.12	9.8	326	190	152	49	36	0.82	4.65	16.1	47.3	178	5.4	956.83	539.2	31.18	340.03	9754.4	G/A	G/G	G/G	C/C	A/A	A/G	G/G	A/A	G/A	1.99	0	0.88	14.33	6.8	0	0	0	89.38	0
628	N	SVD	Female	77	1. Yes	2. No	2. No	512	273.5	13	14	20	0.78	7.57	274	215	141	33	165	0.5	4.92	11.7	34.7	224	5.7	349.66	224.8	24.89	354.25	48091	G/A	G/G	G/G	C/C	A/G	A/A	G/G	A/C	G/A	2.69	4.16	2.84	19.04	7.03	0	0	1.58	86.17	0
629	N	Unknown	Male	69	1. Yes	2. No	2. No	512	157.5	28	29	16	0.97	11.87	272	133	71	48	82	0.13	5.24	12.2	35.2	160	5.5	357.66	307.9	22.56	365.95	6057.7	G/G	G/G	G/G	C/G	A/A	G/G	G/G	A/A	G/G	2.99	5.76	4	21.75	5.83	2.34	0	1.58	89.46	4.85
630	N	Unknown	Female	86	1. Yes	2. No	2. No	512	227	10	16	11	0.53	9.39	411	194	103	63	36	7.8	8.72	12.2	36.4	231	5.3	1861.83	147.5	16.85	409.39	5894.9	G/G	G/G	G/G	C/C	A/A	A/G	G/G	A/C	A/A	3.45	2.2	0.54	13.85	6.35	0	0	2.2	90.64	4.04
631	N	LAA	Male	78	1. Yes	2. No	2. No	511.5	167.5	19	28	21	0.8	19.2	251	163	108	40	70	0.2	7.77	14.6	42.6	245	5.7	201.81	0.9	10.14	5952.14	5756.8	G/G	G/G	G/A	C/C	A/A	G/G	G/G	A/C	A/A	1.83	1.35	2.08	18.57	6.52	0	0	0	90.08	0
632	N	LAA	Male	60	1. Yes	2. No	1. Yes	511.5	204.5	23	21	14	1.23	7.9	201.6	209	140	51	167	1.59	7.65	16.1	45	204	5.9	1387.43	144.1	55.51	417.06	6172.5	G/G	G/G	G/A	C/C	A/A	A/G	G/G	A/C	G/A	1.83	2.03	3.33	32.52	2.6	0	0	1.18	89.2	0
633	N	LAA	Female	87	2. No	2. No	2. No	510	217.5	10	18	23	0.99	12.4	296.32	121	60	33	180	0.3	11.2	11.7	35.3	175	5.6	1234.27	302.7	49.03	397.74	5398.2	G/A	G/G	G/G	C/C	A/A	A/A	G/G	A/C	A/A	2.25	3.72	2.52	38.48	3.73	3.98	0	0	89.33	1.81
634	N	SVD	Female	80	1. Yes	2. No	2. No	510	202	10	20	9	0.69	10.52	356	221	154	37	133	0.22	5.37	13.5	41.2	270	5.8	1894.28	164.6	56.31	484.14	25398.6	G/A	G/G	G/G	C/C	A/A	A/G	G/G	A/C	A/A	6.66	8.33	6.35	33.44	4.4	8.53	0	8.11	87.1	0
635	N	LAA	Male	70	1. Yes	2. No	1. Yes	508	209.5	19	21	17.7	0.6	7.17	616	126	66	30	106	46.7	8.9	13.5	40	254	5.7	1401.97	169.9	35.52	445.02	6437.6	G/G	G/A	G/G	C/C	A/A	A/A	G/G	A/C	G/A	1.61	0	5.39	28.6	3.63	0	0	1.24	88.99	3.06
636	N	SVD	Female	65	2. No	2. No	2. No	508	190.5	64.9	47.2	18.5	0.58	7.34	199	265	207	46	122	1.99	4.16	13.5	41.3	170	6.2	360.82	200.6	42.19	452.96	7499.5	G/G	G/G	G/G	C/C	A/A	A/G	G/A	A/C	A/A	1.95	3.52	0.56	42.95	3.34	0	0	0.92	90.15	6.3
637	N	SVD	Male	62	1. Yes	2. No	1. Yes	508	189.5	21	22	13	0.79	10.1	220.6	167	112	41	73	0.84	10.72	16.4	45.6	274	6.2	1038.63	192.7	20.51	407.3	8433.2	G/A	G/G	G/G	C/C	A/A	A/G	G/G	A/C	G/A	3.29	1.02	0	10.48	5.06	0	0	0	90.02	0
638	N	SVD	Male	93	2. No	2. No	2. No	507.5	168.5	19	20	13	0.97	17.6	234	170	112	32	119	1.86	6.28	16.1	45.4	153	5.6	1706.18	210.3	34.48	371.86	4946.5	G/G	G/G	G/G	C/G	A/A	A/G	G/G	A/C	G/A	0.82	2.61	0.22	37.86	4.26	0	0	1.6	88.09	0
639	N	Unknown	Female	77	2. No	2. No	2. No	507.5	215.5	19	25	19	0.59	12.5	366	200	139	37	136	7.19	9.58	13.3	38.9	242	5.9	382.19	370.1	61.77	408.99	17433.9	G/A	G/G	G/G	C/C	A/G	A/A	G/G	A/C	G/A	1.42	2.96	0.49	15.6	4.12	0	0	1.12	90.72	0
640	N	LAA	Male	63	2. No	2. No	1. Yes	507.5	196	49	38	21	0.8	13.6	292	146	97	27	197	1.41	7.77	16.7	47.6	198	6.5	658.36	220.3	25.85	406	12334.8	A/A	G/G	G/G	C/G	A/G	A/G	G/G	A/C	G/G	3.58	10.39	13.78	20.04	5.81	1.88	0	0	90.35	7.65
641	N	LAA	Male	52	1. Yes	1. Yes	1. Yes	507	215.5	24	25	11	0.88	16.12	298.47	188.94	125.91	46.4	152.84	0.03	13.63	15.5	45	334	6	127.96	378.9	19.19	365.05	10836.9	A/A	G/G	G/G	C/C	A/A	A/G	G/G	A/C	A/A	2.67	5.35	5.52	20.06	5.83	5.49	0	7.37	91.34	4.75
642	N	Unknown	Male	61	2. No	1. Yes	1. Yes	504	145.5	13	11	13.7	0.71	7.96	440	155	92	43	90	8.8	10.12	13	36.4	170	12.7	1253.56	447.2	55.93	383.48	3753.4	G/G	G/G	G/G	C/C	A/A	A/A	G/G	A/C	A/A	2.83	6.64	4.12	28.76	3.82	0	0	3.17	84.59	1.85
643	N	LAA	Female	55	1. Yes	2. No	2. No	503.5	176	27	29	19	0.6	10.9	338	153	85	37	199	0.15	6.78	15.2	44.8	277	5.7	101.91	712.6	19.51	262.62	8346.7	A/A	G/G	G/G	C/C	A/A	A/A	G/G	A/C	G/A	1.57	3.67	1.37	41.93	6.76	0	0	0	88.43	0
644	Y	TIA	Female	81	1. Yes	2. No	2. No	503.5	199	17	12	11.9	0.65	8.5	335	135	76	32	63	5.6	6.2	10.6	32.6	195	5.9	448.06	247.6	35.71	474.84	12315.7	G/A	G/G	G/G	C/C	A/A	A/G	G/G	A/A	G/A	7.21	5.68	5.17	32	4.13	4.89	1.65	4.16	89.99	0.48
645	N	TIA	Male	72	1. Yes	1. Yes	2. No	503	141	26	22	15.5	0.72	14.78	266	136	53	45	196	3	4.5	13.2	39.1	285	7.2	2276.12	551.3	20.87	384.87	6218.4	G/A	G/G	G/G	C/C	A/G	G/G	G/G	A/C	G/G	1.71	7.62	2.14	30.32	4.61	0.5	0	0.69	88.64	3.85
646	N	TIA	Male	80	2. No	2. No	2. No	503	266.5	19	25	22	1.09	7.44	308	149	80	62	74	8.7	7.94	13.2	37.8	174	5.8	137.44	182.6	19.34	514.57	3328.7	G/G	G/A	G/G	C/C	A/G	G/G	G/G	A/C	A/A	4.08	6.16	4.87	41.72	3.76	2.41	0	3.37	89.66	4.55
647	N	TIA	Female	71	1. Yes	1. Yes	2. No	502	205	22	24	18.9	0.88	6.59	275	124	55	47	108	0.5	11.1	13	38.8	128	7.3	1565.63	161.2	128.26	465.94	4833.5	G/G	G/G	G/G	C/C	A/G	G/G	G/A	A/C	A/A	0.72	3.24	3.57	31.14	3.88	0	0	4.47	83.13	1.74
648	N	SVD	Male	76	2. No	2. No	2. No	502	152.5	15	22	15	0.81	14.3	283	143	104	37	66	6.05	5.5	14	41.3	110	5.6	207.44	182.6	651.59	522.73	2396.1	G/G	G/A	G/G	C/C	A/A	A/G	G/G	A/C	G/A	0.89	0.6	2.07	56.45	4.58	0.74	0	1.44	90.27	0
649	N	Unknown	Male	76	1. Yes	2. No	2. No	502	209.5	15	21	11	0.86	13.38	340	162	113	42	103	0.21	5.44	15.2	44.7	205	5.4	193.2	618.7	40.88	370.83	13608.9	G/G	G/G	G/G	C/G	A/A	A/G	G/G	A/C	G/A	1.51	4.45	6.96	47.81	3.74	0	0	7	84.09	0
650	N	LAA	Male	73	1. Yes	1. Yes	1. Yes	502	225	70	68	13	1.13	12.1	199	82	41	33	92	1.59	8.25	12.5	38	212	6.5	1800.35	164	24.35	430.58	9334.7	G/A	G/G	G/G	C/C	A/A	A/A	G/G	A/C	A/A	2.38	3.83	1.62	25.44	1.19	0	0	0.77	91.07	0.65
651	N	SVD	Male	78	1. Yes	1. Yes	2. No	502	303.5	11	15	13.4	1.25	15.39	354.8	78	27	26	171	0.06	6.47	11.8	34.4	168	8.1	298.27	189.1	74.19	487.79	10327.5	G/A	G/G	G/G	C/C	A/A	G/G	G/A	A/C	G/A	2.74	1.07	1.95	24.07	5	0	0	0	91.36	0
652	N	LAA	Female	75	2. No	2. No	2. No	502	245	16	21	13	0.81	10	384.7	171	114	43	72	3.92	5.22	13.3	37.1	197	5.3	1848.99	183.6	40.84	499.89	9327.1	G/G	G/G	G/G	C/C	A/G	G/G	G/A	A/C	A/A	3.67	8.29	1.62	30.4	5.56	0	0.6	0	90.31	0
653	N	SVD	Male	57	1. Yes	2. No	1. Yes	501.5	159.5	21	48	15	0.88	27	248	179	102	39	501	0.07	7.11	14.5	41.4	280	6	295.19	183.5	13.84	557.6	10547.7	G/A	G/G	G/G	C/G	G/G	A/G	G/G	A/A	A/A	2	2.51	2.13	34.46	6.84	0	0	2.5	89.6	0
654	N	SVD	Female	62	2. No	2. No	2. No	501.5	95	18	24	12.9	0.89	12.86	310.42	225	138	66	64	0.11	5.29	14.8	44.3	299	5.7	245.27	96.8	22.86	383.99	5460.1	G/G	G/G	G/A	C/C	G/G	A/A	G/G	A/C	G/A	4.05	5.82	2.73	25.04	7.54	0	2.06	4.66	93.12	0.79
655	N	LAA	Male	82	1. Yes	2. No	2. No	501	223.5	13.3	25.9	9	0.67	11.9	414	181	134	39.4	72	4.61	5.5	10.1	32.6	318	5.9	966.38	156.5	36.52	461.83	17461.5	G/A	G/G	G/G	C/C	A/A	G/G	G/G	A/C	G/A	1.84	0.67	1.9	10.45	10.44	0	0	4.68	90.38	0
656	N	TIA	Female	76	1. Yes	2. No	2. No	500.5	240.5	29	30	16	0.66	11.1	312	194	143	36	104	0.37	6.07	13.9	41.5	200	5.7	700.65	695.6	66.74	284.35	67430.5	A/A	G/G	G/G	C/C	A/G	G/G	G/G	A/C	A/A	1.38	1.53	1.36	25.36	3.71	0	0	2.17	89.81	0
657	N	TIA	Male	73	1. Yes	2. No	2. No	500.5	148	31	29	15	0.73	8.31	421	151	92	41	89	6.7	7.2	13.8	41.9	211	5.8	1269.71	100.7	27.73	278.86	760.5	G/A	G/G	G/A	C/C	A/G	A/G	G/G	A/C	A/A	1.56	8.36	4.93	33.63	7.24	0	0	4.62	90.04	0
658	N	LAA	Female	68	1. Yes	1. Yes	2. No	500.5	160.5	18	16	18.8	0.74	11.22	362.03	260	159	48	395	2.06	7.89	15.2	44.1	309	11.5	279.73	115	31.37	352.15	3771	G/A	G/G	G/G	C/C	A/A	A/A	G/G	A/A	A/A	2.04	3.27	1.14	36.07	5.33	0	0	5.07	88.65	1.47
659	N	Unknown	Male	70	1. Yes	2. No	2. No	499	134	24	24	23	1.06	6.98	291	165	73	35	118	0.2	9.1	15	42.5	110	5.7	1463.77	815.1	32.59	199.46	10745.1	G/G	G/A	G/G	C/C	G/G	A/G	G/G	A/C	G/A	1.48	2.68	0.63	20.75	4.51	0	0	0	89.93	0
660	N	TIA	Female	59	1. Yes	2. No	2. No	499	231	48	30	23.2	0.74	7.11	412	206	127	56	111	1.5	9.8	13.6	39.9	229	5.9	1408.52	229.1	33.47	311.83	4291	G/A	G/A	G/G	C/C	A/G	A/G	G/G	A/C	A/A	1.84	5.21	0.66	19.57	2.69	0	0	0	93.45	0
661	N	SVD	Female	78	1. Yes	2. No	2. No	499	287	15	25	14.6	0.88	7.05	310.82	196	147	53	64	0.2	5.99	8.7	26.2	408	6.2	1375.36	132.4	47.9	490.97	6818.4	G/A	G/G	G/G	C/C	A/A	A/A	G/G	A/C	G/A	2.17	3.62	2.17	29.53	6.9	0	0	5	89.52	4.6
662	N	LAA	Female	70	1. Yes	1. Yes	2. No	499	215.5	19	20	14	0.68	13.3	297	225	152	71	96	0.04	7.25	13.8	40.2	274	8.4	492.38	1139.4	27.64	202.1	10207.9	G/G	G/G	G/G	C/C	A/G	A/G	G/G	A/C	A/A	3.02	0	3.67	14.4	5.68	0	0	0.47	89.29	0
663	N	LAA	Male	62	2. No	2. No	1. Yes	499	208	22	28	13.5	0.79	11.86	335	186	125	38	95	2.2	7.78	15.3	47.6	254	6	313.49	103.1	38.27	375.13	2669.5	G/A	G/G	G/G	C/G	A/A	A/A	G/G	A/C	A/A	3.14	2.49	6.48	31.78	1.73	3.65	0.49	5.97	90.75	6.82
664	N	Unknown	Male	69	1. Yes	2. No	2. No	499	256	33	36	23.8	1.01	11.9	265	228	100	30	122	4	9.9	13	39.4	269	4.7	331.21	246.9	35.57	465.59	7165.5	G/A	G/G	G/G	C/C	A/A	G/G	G/A	A/C	G/A	4.66	5.08	2.5	22.89	4.84	1.6	0.54	2.94	88.78	7.35
665	N	LAA	Male	71	1. Yes	2. No	2. No	498.5	232.5	15	19	13	0.83	8.3	267.6	150	92	43	102	0.86	7.32	13.5	38.9	251	6.1	1339.3	1079.1	23.02	243.4	5453.9	A/A	G/G	G/A	C/C	A/A	A/A	G/G	A/C	A/A	3.93	1.15	0.35	27.3	3.09	0	0	0	90.48	0
666	N	Unknown	Male	51	2. No	2. No	1. Yes	498	196.5	29	29	9	0.9	12.37	282	134	68	51	118	0.01	6.37	15.4	46.6	256	5.5	776.38	725.9	28.2	413.93	3142.8	G/G	G/A	G/G	C/C	A/G	A/G	G/G	A/C	A/A	3.47	6	5.07	32.22	4.72	12.69	2.45	2.16	88.71	9.51
667	Y	SVD	Male	63	1. Yes	1. Yes	1. Yes	498	180	20	21	19.6	0.8	11.74	274	274	136	62	132	0.3	6.7	18.5	54.9	204	7.8	174.91	163.2	30.32	496.96	4161.1	G/A	G/A	G/G	C/C	A/G	A/G	G/G	A/A	A/A	4.54	7.95	5.95	37.4	2.88	0	0	17.37	88.59	3.72
668	N	SVD	Female	86	2. No	2. No	2. No	498	192	16	21	16.4	1.1	15.13	329.15	206	105	31	527	0.13	7.58	12	37.1	356	5.9	566.77	119.4	55.85	372.35	4149.9	G/G	G/G	G/A	C/C	A/G	A/A	G/G	A/C	G/A	5.68	2.5	0.71	51.46	4.6	0	0	2.4	84.58	0
669	Y	LAA	Male	62	1. Yes	1. Yes	1. Yes	497.5	135	19	19	12	0.81	15.6	305	116	59	47	88	0.07	8.81	14.4	42	239	8.2	139.73	245.6	118.36	300.38	4271.2	G/G	G/G	G/G	C/C	A/A	G/G	G/G	A/C	G/A	3.61	5.97	7.73	31.61	3.32	0	0	1.25	90.05	3.77
670	N	LAA	Male	83	1. Yes	2. No	2. No	497	242	12	35	8.8	1.12	14.26	303.21	165	96	47	81	2.44	3.66	14.3	42.6	211	5.8	562.52	139.3	15.5	438.91	356.2	G/A	G/G	G/G	C/C	A/A	G/G	G/G	A/C	A/A	2.53	3.85	4.3	24.51	7.95	0	0	8.88	88.93	4.27
671	N	LAA	Male	82	1. Yes	1. Yes	2. No	497	140.5	12	14	25.8	1.05	10.08	304	133	81	34	114	0.4	9.03	14.2	42.6	175	7.6	135.88	234	54.28	391.43	6325.6	G/A	G/G	G/A	C/C	A/G	A/A	G/G	A/C	G/A	3.77	5.4	6.21	37.91	7.42	2.2	0	6.24	88	5.17
672	N	LAA	Male	64	1. Yes	2. No	2. No	496.5	267.5	51	46	11	0.74	8.97	349	220	160	33	306	0.41	10.65	14.1	42.6	189	6.2	1508.19	235.8	32.17	438.13	9395.4	G/G	G/G	G/G	C/C	A/A	A/G	G/A	A/C	A/A	2.3	2.3	4.06	13.83	3.39	0	0	0	89.68	1.63
673	N	SVD	Male	63	2. No	1. Yes	1. Yes	495	241	21	18	9.1	0.45	14.12	494.2	364	277	36	272	0.66	7.18	12.5	37.9	400	10.8	610.93	133.8	39.95	353.85	8711.6	G/G	G/G	G/G	C/C	A/A	A/A	G/G	A/A	A/A	4.74	1.64	5.14	32.29	3.21	0	0	2.94	88.36	0.93
674	N	LAA	Female	81	1. Yes	2. No	2. No	494.5	228.5	22	24	12.9	0.51	7.18	291.91	201	132	52	77	1.7	4.84	12.5	34.9	188	5.2	1988.81	458.3	40.97	384.57	2920	G/G	G/G	G/G	C/G	A/G	A/G	G/G	A/C	G/G	2.04	2.84	2.31	17.93	4.49	0.98	0	1.19	88.72	1.49
675	N	LAA	Male	76	1. Yes	1. Yes	2. No	493.5	195.5	13	35	23	1.99	17.88	290.27	129	63	38	186	0.09	5.3	13.5	42.6	122	6.6	1478.64	185.4	23.71	441.09	2347.1	G/A	G/G	G/G	C/C	A/A	A/G	G/G	A/C	A/A	2.83	0.79	1.1	34.23	4.2	0	0	0	89.72	0
676	N	SVD	Male	77	2. No	2. No	2. No	493.5	166	18	22	24.6	0.74	10.12	242	177	86	42	111	0.2	6.2	13.8	41.2	219	5.1	300.84	73.9	53.84	400.47	25593.7	G/A	G/G	G/G	C/C	A/A	A/G	G/G	A/A	G/G	4.67	3.39	0	28.95	10.3	0	0	5.85	91.23	0
677	Y	SVD	Female	73	1. Yes	1. Yes	2. No	493	298	20	14	16.6	0.76	11.35	272	191	86	84	91	1	7.3	14.1	41.6	219	7.9	1526.6	225.6	39.4	433.29	3121.5	G/G	G/G	G/G	C/C	A/G	A/G	G/G	A/C	A/A	0	0	0	37.48	8.1	0	0	2.6	89.31	3.59
678	N	SVD	Female	62	1. Yes	2. No	2. No	492.5	242	22	20	23.4	0.99	11.27	236.3	181	112	41	182	0.06	6.08	13.7	41.5	180	6.3	248.7	286.6	38.52	241.26	1411.6	G/A	G/G	G/G	C/C	A/A	A/A	G/G	A/C	G/A	2.82	5.2	1.94	35.27	0.24	0	0	0	98.41	3.57
679	N	LAA	Male	60	1. Yes	1. Yes	1. Yes	491.5	68.5	25	34	15	0.72	8.26	327	234	105	83	112	1.3	5.7	17.4	49.2	260	8.5	1022.81	260.8	51.57	369.4	1672.8	G/G	G/G	G/G	C/C	A/G	A/G	G/G	A/C	A/A	1.36	0.84	0	14.36	4.9	0	0	1	89.85	0
680	N	LAA	Male	65	1. Yes	2. No	1. Yes	491.5	201.5	47	30	18.6	0.73	16.01	323.42	271	179	37	124	1.9	9.43	17.3	49.2	277	5.9	1196.54	851	43.68	373.73	3970.9	A/A	G/G	G/G	C/C	A/G	G/G	G/G	A/C	G/A	2.29	6.51	5.48	22.36	6.91	0	0	5.13	84.92	0
681	N	SVD	Male	69	2. No	1. Yes	1. Yes	491	212.5	11	16	15	0.86	13.6	281.6	117	67	30	103	1.08	9.49	13.1	37.2	243	6.9	1568.24	192.5	16.95	439.94	6258.4	G/G	G/A	G/G	C/C	A/A	A/G	G/G	A/C	G/A	2.18	3.58	4.62	53.73	5.54	0.99	0	0.51	89.5	3.19
682	N	SVD	Male	71	1. Yes	2. No	2. No	490.5	226	20	16	16.7	1.07	7.99	252	178	90	42	133	1.4	6.79	15	44.2	191	5.5	371.45	166.5	53.35	469.45	1794.6	G/A	G/A	G/A	C/C	A/A	A/G	G/G	A/C	A/A	5.84	8.62	4.88	51.66	12.42	16.88	0	0	92.66	1.59
683	N	SVD	Male	64	2. No	2. No	2. No	490	228.5	28	26	12.4	0.83	12.11	293	211	125	41	71	2	6.02	15.9	45	205	5.4	925.38	211.5	37.53	436.24	1374.9	G/A	G/A	G/G	C/C	A/A	A/G	G/G	A/C	G/A	1.7	8.36	4.04	38.09	6.36	0	0	5.53	89.19	3.59
684	N	SVD	Female	78	2. No	2. No	2. No	490	176	24	29	20	0.65	17.7	338	190	132	42	168	0.43	5.38	13.6	39.3	199	5.4	252.05	178.1	21.11	404.03	6287.1	G/A	G/G	G/G	C/G	A/G	A/A	G/G	A/C	G/G	2.18	3.97	2.43	45.86	5.76	0	0	1.86	85.3	0.72
685	Y	LAA	Male	66	1. Yes	2. No	1. Yes	490	232	32.6	22	13.3	0.82	12.3	332	135	97.7	27.1	71	0.38	9.96	14.6	41.1	224	7.5	337.78	437	45.88	93.1	9451.9	G/A	G/A	G/G	C/C	A/A	A/A	G/G	A/C	A/A	5.84	0.97	16.2	40.82	0.51	0	0	4.14	86.66	5.34
686	N	TIA	Male	78	2. No	2. No	2. No	489.5	211	14	13	22.9	1.09	8.7	327	182	107	54	113	0.8	5.8	12.8	37.8	178	5.1	1527.62	147.3	42.13	409.72	3132.7	G/A	G/G	G/G	C/C	A/G	A/A	G/G	A/A	G/A	0.92	2.94	0.9	17.52	4.46	0	0	2.74	88.16	0.68
687	N	LAA	Female	77	1. Yes	2. No	2. No	489.5	187	23	27	10	0.6	11	191.5	191	120	54	91	2.17	9.61	14	40.2	397	6.3	1801.98	195.9	98.54	419.02	18435.3	G/G	G/G	G/G	C/C	A/A	A/A	G/G	A/C	G/A	1.12	1.76	1.77	30.04	4.14	0	0	0.57	89.71	0.52
688	N	SVD	Male	73	1. Yes	2. No	2. No	489	195	17	22	13	0.76	15.9	371	121	76	32	70	5.3	7.18	16	47	236	5.6	239.66	851.9	21.63	442.58	2771.8	G/A	G/A	G/G	C/C	A/A	A/A	G/G	A/C	G/A	1.63	14.03	3.97	25.54	2.37	0	2.94	0	92.24	4.17
689	N	Unknown	Female	75	1. Yes	2. No	2. No	488	201	18	21	15	0.45	6.37	244	205	110	62	132	0.9	5.92	13.6	39.6	237	5.5	202.33	172	343.08	413.01	2778	G/A	G/G	G/G	C/C	A/A	A/A	G/G	A/A	G/A	3.04	0	1.02	43.67	1.82	0	0	4.66	91.43	0
690	N	SVD	Male	61	1. Yes	2. No	1. Yes	487.5	117.5	22	28	13	0.84	12.11	438	176	136	35	110	10.37	7.83	15.9	46.2	258	6.9	122.55	184.4	18.88	410.91	2563.5	G/G	G/G	G/G	C/C	A/G	A/A	G/G	A/A	G/A	1.53	3.85	2.12	41.22	6.05	0	0	0.51	90.22	0.54
691	N	SVD	Female	85	1. Yes	2. No	2. No	487.5	246.5	17	22	13	0.72	14.5	289	216	115	75	131	0.08	5.07	12	36.2	300	6.1	307.89	161.5	33.33	472.81	3216.7	A/A	G/G	G/A	C/G	A/A	A/G	G/G	A/C	G/A	2.75	5.53	8.77	50.55	2.22	3.41	0	1.94	89.51	6.96
692	N	LAA	Male	60	2. No	2. No	1. Yes	487	164.5	24	18	9.1	0.88	25.15	284.45	152	89	34	123	1	9.45	16.5	44.8	210	5.7	2071.28	219.3	74.5	467.6	4594.9	G/G	G/A	G/G	C/C	A/A	A/G	G/G	A/A	A/A	2.2	3.7	0.85	43.34	4.5	0	0	5.83	89.54	0
693	N	SVD	Female	78	1. Yes	2. No	2. No	486.5	214	27	35	14	0.66	12	310	254	212	56	104	0.4	6.28	13.8	40.2	255	5.8	191.61	142.7	29.25	474	1890.2	G/G	G/G	G/G	C/C	G/G	A/A	G/G	A/C	G/A	1.72	1.92	2.57	45.51	4.4	0	0	0	90.24	0
694	N	TIA	Female	59	1. Yes	1. Yes	2. No	486.5	241	23	15	11.8	0.56	6.64	348	136	66	48	58	1	6.57	13.9	42.5	227	8	206.98	277.7	33.17	297.8	7123.9	G/G	G/A	G/G	C/C	A/A	A/G	G/G	A/C	A/A	1.96	2.7	2.29	32.53	3.22	0	0	3.11	88.48	0
695	N	LAA	Male	77	1. Yes	2. No	2. No	486.5	218.5	21	32	23	0.93	15.7	254	169	118	34	153	0.39	6.57	14.9	42.3	245	5.5	133.84	201.7	25.25	418.6	1538.9	G/G	G/G	G/G	C/C	A/A	A/A	G/G	A/A	G/G	3.95	7.7	5.78	36.36	6.46	0	0	5.28	90.02	6.83
696	N	TIA	Female	81	1. Yes	1. Yes	2. No	486	237	28	31	22	1.02	21.2	275	147	40	86	114	0.05	9.03	10.7	33.3	190	6	310.25	152.4	15.11	417.86	4893.6	G/G	G/G	G/G	C/C	A/A	A/A	G/G	A/C	G/G	1.39	5.46	2.24	28.57	4.63	0	0	2.29	87.3	0
697	N	TIA	Female	64	2. No	2. No	2. No	485.5	241	13	12	19.4	0.93	14.87	205	209	138	60	87	0.4	3.78	10.9	32.1	242	5.1	341	254.7	51.74	454.95	22503.4	G/A	G/G	G/G	C/C	A/A	A/A	G/G	A/A	G/G	3.49	0.91	2.7	32.48	2.7	0	0	2.64	89.92	0
698	Y	Unknown	Male	58	2. No	2. No	2. No	485	163	21	25	16	1.24	18.3	232	120	52	53	84	0.02	5.83	16	47.7	259	5.8	2214.03	288.8	34.44	695.24	3893.7	G/A	G/G	G/G	C/C	A/A	A/G	G/G	A/C	G/A	2.41	4.94	0	39.2	2.7	0	0	0	87.08	0
699	N	LAA	Male	78	2. No	2. No	2. No	485	195	13.9	19	11.3	0.61	12.6	213	187	135	43	63	0.93	4.81	13.2	39.1	190	5.5	237.98	687.4	40.81	447.65	10757.3	G/G	G/G	G/A	C/C	A/G	A/G	G/G	A/C	G/A	2.54	2.12	0	35.42	6.97	0	0	0	91.55	0
700	N	LAA	Female	60	2. No	1. Yes	2. No	484.5	245	17	12	10	0.46	6.42	364.05	288	197	55	300	34.6	9.49	14.9	45.4	332	8.2	2346.33	217	52.32	404.41	3722.1	G/G	G/G	G/G	C/C	A/A	A/A	G/G	A/C	A/A	0	3.13	0.9	39.91	5.42	0	0	5.33	86.26	0
701	N	LAA	Female	82	1. Yes	2. No	2. No	484.5	201	18	31	22	0.74	10.5	418	168	93	70	56	7.26	6.24	10.4	29.6	227	5.7	382.73	158.5	31.61	409.96	14653.1	G/G	G/G	G/A	C/C	A/A	A/A	G/G	A/C	A/A	1.07	3.62	1.17	28.49	6.27	0	0	0.52	89.66	0
702	N	LAA	Male	72	2. No	2. No	1. Yes	484.5	209	25	26	17	0.99	16.2	262	225	150	150	126	0.78	6.25	15.2	42.1	201	5.4	1314.09	164.2	38.49	410.74	6038.2	G/G	G/G	G/G	C/C	A/A	A/G	G/G	A/C	G/A	1.71	1.38	0	17.36	8.51	0	0	0	90.6	3.6
703	N	TIA	Male	73	1. Yes	2. No	2. No	484.5	152	37	23	16.5	1.02	11.38	358	137	74	25	104	1.5	7.25	15.8	44.4	175	5.1	369.77	78.5	27.94	486.96	2353.8	G/G	G/G	G/A	C/G	A/A	G/G	G/G	A/C	A/A	3.15	2.9	0	24.3	3.48	0	0	1.18	89.89	0
704	N	LAA	Male	79	1. Yes	2. No	1. Yes	484.5	272.5	37	23	9.7	0.91	15.31	327.31	153	68	48	66	4.7	7.15	13.8	39.9	232	5.6	960.48	172.9	39.58	382.82	8603.8	A/A	G/G	G/G	C/C	A/G	A/G	G/G	A/C	G/A	3.61	7.73	1.34	20.28	2.55	3.37	1.03	6.84	89.48	0
705	N	SVD	Male	80	1. Yes	2. No	1. Yes	484.5	252	25	39	21	1	12.57	365	165	108	48	99	6.65	6.6	11.6	34.4	212	5.2	578.79	213.3	22.88	444.76	8130.1	A/A	G/G	G/G	C/C	A/G	G/G	G/G	A/C	G/A	3.75	10.8	6.15	30.93	5.13	0	0	6.11	88.24	0
706	N	Unknown	Male	73	1. Yes	2. No	2. No	484.5	157.5	28	24	18.4	1.24	12.24	291.97	147	73	45	208	0.19	8.6	15.6	46.7	179	5.8	514.13	234.1	33.65	430.16	4149.3	G/A	G/A	G/G	C/G	A/G	A/A	G/G	A/C	A/A	4.82	15.9	10.06	51.84	4.18	0	4.01	7.07	91.23	9.71
707	N	SVD	Female	75	2. No	2. No	2. No	484	203	16	29	22.9	0.92	10.4	284.82	155	73	55	98	0.95	10.61	12.3	35.9	208	5.4	159.81	152.8	38.21	413.69	1662.2	G/A	G/G	G/G	C/C	A/A	A/G	G/G	A/C	G/G	1.56	4.74	2.76	31.03	5.41	0	0	6.32	90.41	2.8
708	N	SVD	Male	74	1. Yes	2. No	1. Yes	483.5	191.5	35	50	13	0.73	10.5	247	134	90	36	80	0.18	5.96	13.8	40.8	151	5.6	242.35	123.4	9.58	995.7	1711.5	G/A	G/G	G/G	C/C	A/A	A/G	G/G	A/C	A/A	2.03	4.46	3.1	33.94	4.76	0	0	0.48	87.77	0
709	N	SVD	Male	61	2. No	2. No	2. No	483.5	117.5	29	21	17	0.89	7.5	220.6	9.5	132	36	80	1.79	8.67	17.9	48.8	247	5.4	1563.63	157.1	36.01	384.67	1200.7	G/A	G/G	G/G	C/C	A/A	A/A	G/G	A/C	A/A	2.22	5.13	1.78	31.64	5.81	0	0	7.71	89.18	0
710	N	TIA	Female	58	2. No	2. No	2. No	483	234	22	18	15.5	0.66	8.73	331	196	108	65	92	1.8	7.2	13.1	39.4	202	5.3	222.94	93.1	20.21	303.96	9697.3	G/A	G/G	G/G	C/C	A/A	A/G	G/G	A/C	A/A	1.75	0	0.46	17.48	4	0	0	3.07	90.68	0
711	N	Unknown	Female	70	1. Yes	2. No	2. No	483	223	23	37	19	0.64	5.7	206.4	182	114	69	96	5.96	17.65	13.3	37	214	5.5	1071.65	181.1	33.29	363.76	3903.9	G/A	G/G	G/A	C/C	A/G	A/A	G/A	A/A	G/G	2.88	4.59	0.51	34.05	6.05	0	0	2.62	86.58	0
712	N	SVD	Female	82	1. Yes	1. Yes	2. No	483	181.5	28	28	14.2	0.86	12.04	321.68	128	55	50	115	0.09	7.61	14.6	45.1	283	9	993.94	135.5	81.81	385.11	36286.1	G/A	G/A	G/G	C/C	A/A	A/G	G/G	A/C	A/A	3.73	5.1	2.6	46.33	4.37	0	0	5.69	88.95	4.15
713	N	LAA	Female	80	1. Yes	2. No	2. No	483	207	16	20	18	0.87	19	336	188	111	66	135	1.2	6.9	12.8	37.9	259	6.6	93.65	226.2	36.17	434.48	3752.6	G/G	G/G	G/G	C/G	A/A	A/G	G/G	A/C	A/A	4	7.2	9.06	20.23	5.35	0	0	0	87.42	8
714	N	LAA	Female	51	2. No	2. No	2. No	482.5	163	17.8	24.4	9.5	0.63	4.48	230	232	169	60.3	52	5.61	8.97	13.4	41.2	338	4.9	562.18	337.1	37.63	640	154450	G/A	G/G	G/G	C/C	A/A	A/G	G/G	A/C	G/A	3.02	2.56	6.06	48.09	6.04	1.44	0	6.34	88.61	1.05
715	N	LAA	Male	66	2. No	2. No	2. No	482	162	51	40	6	0.66	7.61	352	186	125	37	93	3.2	6.8	15.7	47.4	174	5.7	1559.7	112.6	38.27	385.4	16365.1	G/A	G/G	G/G	C/C	A/A	A/G	G/G	A/C	G/A	1.37	4.92	5.88	38.14	5.64	1.63	0	0	89.54	0
716	N	Unknown	Male	79	2. No	1. Yes	2. No	481.5	260.5	12	20	23.8	1.48	12.59	293.49	162	88	56	141	0.85	8.5	12.3	36.4	245	8.9	207.61	179.3	21.01	435.03	4293.8	G/G	G/A	G/G	C/C	A/A	A/A	G/A	A/C	G/A	2.05	4.48	2.55	22.91	5.25	0	0	6.03	89.79	4.95
717	N	SVD	Female	54	1. Yes	2. No	2. No	481.5	125	16	14	20.1	0.52	7.92	423	217	139	72	126.69	0.8	8.18	14.4	41.5	385	5.5	198.88	104.3	37.97	371.5	5977	G/G	G/G	G/A	C/C	G/G	A/A	G/G	A/C	G/G	2.63	2.25	1.3	16.94	1.49	0	0	2.35	90.46	0
718	N	Unknown	Female	66	1. Yes	2. No	2. No	481	234.5	58	35	18.8	0.62	8.79	333	190	94	72	80	4	7	14	42.3	250	5.8	2503.11	665.4	43.06	444.68	13071.4	G/A	G/G	G/G	C/C	A/A	A/A	G/G	A/C	G/G	1.54	3.26	1.66	44.74	1.56	0	0	3	90.72	0
719	N	Unknown	Male	51	2. No	2. No	1. Yes	481	203	28	24	17.7	0.72	10.63	279.54	230	144	68	145	0.08	9.57	15.2	44.7	198	5.5	612.82	144.9	28.8	330.61	1814.4	G/A	G/G	G/G	C/C	A/G	A/G	G/G	A/C	G/G	2.02	7.08	0	39.98	3.34	1.7	0	0.56	90.51	1.34
720	N	LAA	Male	63	1. Yes	1. Yes	1. Yes	481	228	9	12	21.6	1.07	13.1	354.8	131	67	43	141	0.04	7.06	12.8	37.4	200	11.4	245.9	168.3	80.21	411.31	5345.4	G/G	G/G	G/G	C/C	A/G	A/G	G/G	A/A	A/A	3.84	7.56	11.02	34.35	2.98	2.01	0	0	84.25	10.74
721	N	LAA	Male	78	1. Yes	1. Yes	2. No	480	195	26	29	10.2	0.74	10.97	340	174	113	29	194	6	5.09	13.7	40	228	6.3	489.68	601.9	57.3	387.11	2359	G/A	G/G	G/G	C/C	A/A	A/A	G/G	A/A	G/A	1.28	0.69	1.15	13.64	5.63	0	0	1.36	90.3	1.41
722	N	Unknown	Female	63	2. No	2. No	2. No	479.5	125.5	15	25	14	0.91	9.6	282.9	201	125	53	140	1.32	5.9	14.6	41.8	220	6	1746.95	186.9	44.68	380.96	2678.8	G/G	G/G	G/G	C/G	A/A	G/G	G/G	A/A	G/A	0.69	3.26	0.91	41.97	5.84	0	0	3.27	89.56	0
723	N	SVD	Male	65	2. No	2. No	2. No	479.5	224	11	20	13	1.13	11.8	182.8	197	107	70	97	0.05	7.97	15.4	45.8	210	5.2	811.23	526.1	19.81	323.37	3942.8	G/A	G/G	G/G	C/C	A/A	A/A	G/A	A/C	A/A	3.82	4.16	0.54	32.42	0.93	0	0	0	88.42	0
724	N	LAA	Female	76	1. Yes	1. Yes	2. No	479	179.5	9	15	19	0.88	16.2	236.1	139	86	43	97	6.54	9.91	11.8	32.7	328	6.5	1344.11	167.5	86.35	407.93	8118.3	G/G	G/G	G/A	C/C	A/A	A/A	G/G	A/C	G/A	1.39	4.27	2.98	50.31	4.46	0	0.42	4.8	83.56	0.75
725	N	TIA	Male	74	1. Yes	1. Yes	2. No	479	110	16	22	16.1	0.76	8.14	297	143	66	50	62	0.3	5.05	15.4	43.4	313	6.9	1854.74	235.5	31.81	380.14	4728	A/A	G/G	G/G	C/C	A/A	G/G	G/G	A/C	A/A	1.96	2.54	0	46.56	6.71	0	0	1.45	89.95	0
726	N	Unknown	Male	66	1. Yes	1. Yes	1. Yes	479	114	32	28	12	0.94	13.01	338	154	67	45	182	0.4	9.13	16.3	45.3	245	6.4	1541.17	299.3	44.39	430.61	4240.1	G/G	G/A	G/G	C/C	A/A	G/G	G/G	A/C	G/G	2.6	4.54	4.57	45.16	6.92	0	0	6.19	89.59	1.1
727	N	LAA	Female	61	2. No	1. Yes	2. No	478.5	164.5	16	17	16.1	0.57	3.45	363	166	79	46	104	11.3	9.5	13.3	39.8	437	7.3	1332.89	179.9	61.79	406.38	372268	G/A	G/G	G/G	C/C	A/A	A/G	G/G	A/C	G/G	1.68	0.5	0	12	2.58	0	0	0	90.09	0
728	N	Unknown	Female	80	1. Yes	2. No	2. No	478	155	27	48	45	0.9	16.66	370	231	179	47	82	1.02	8.22	13.7	40.7	190	5.6	258.27	141.7	59.11	519.85	1400.3	G/G	G/G	G/G	C/C	G/G	A/G	G/G	A/C	G/A	1.4	3.04	5.02	30	10.84	0	0	1.98	89.45	0
729	N	LAA	Male	67	2. No	2. No	1. Yes	478	63.5	12	18	21	0.88	13.1	299	188	154	39	88	0.03	8.67	14.9	43.2	329	5.7	341.24	406.1	65.48	387.7	3860.3	G/G	G/G	G/G	C/C	A/A	G/G	G/G	A/A	G/A	2.16	3.03	3.68	32.1	5.23	0	0	0.93	88.21	0.81
730	N	SVD	Male	72	1. Yes	2. No	2. No	477.5	190	42	38	15	0.95	15.4	319	139	97	35	113	0.74	5.41	15.3	45.6	171	5.7	76.54	1036.8	53.37	328.74	2985.7	G/G	G/A	G/G	C/C	A/A	A/A	G/G	A/A	A/A	0	8.76	0	45.72	3.6	0	0	0	88.69	0
731	N	LAA	Male	70	2. No	2. No	1. Yes	477.5	146.5	16.8	17.5	8.9	0.66	7.55	255	181	108	66.9	66	4.41	14.93	15.4	45.9	336	5.5	784.98	225.71	70.76	598.54	4741.9	G/G	G/G	G/A	C/C	A/A	G/G	G/G	A/C	G/A	3.58	0.44	3.74	40.3	7.1	0	0	0	87.06	2.32
732	N	LAA	Male	59	1. Yes	2. No	1. Yes	477	176	17	23	14	0.93	12.7	236.7	92	67	21	86	5.93	8.17	14.2	39.8	259	6.6	1537.82	101.1	20.59	399.08	5421.5	G/G	G/A	G/G	C/C	A/A	A/G	G/G	A/C	A/A	0	5.46	0.21	17.62	3.66	0	0	4.75	89.01	0
733	N	LAA	Male	62	2. No	2. No	1. Yes	476.5	150	17	20	21	0.94	19.4	351	198	143	56	79	1.6	6.99	15	44.5	236	5.9	195.83	816.5	19.53	251.2	5881.7	G/A	G/G	G/G	C/G	A/A	A/G	G/G	A/C	G/G	0	4.66	4.46	26.18	4.78	0	0	1.86	88.33	0
734	N	SVD	Male	59	2. No	2. No	1. Yes	476.5	209.5	23	22	19	0.88	9.87	344	223	137	61	94	0.2	6.37	14.7	42.1	248	5.5	1673.41	366.5	27.51	367.45	12340.7	G/G	G/A	G/G	C/C	A/G	G/G	G/G	A/C	A/A	1.56	5.28	3.71	42.83	4.08	0	0	2.49	84.73	2.98
735	N	SVD	Male	76	2. No	2. No	1. Yes	476.5	175	26	29	11	0.73	12.98	296	178	127	42.56	146	0.17	5.89	15.9	44.6	248	5.9	855.91	144.2	29.8	635.99	23367.8	G/A	G/G	G/G	C/C	A/A	A/G	G/G	A/C	A/A	2.3	0.57	1.98	27.55	2.49	0	0	0	90.58	0
736	N	SVD	Male	56	1. Yes	1. Yes	2. No	476.5	207	42	22	15.6	0.97	12.23	285.07	140	77	44	103	0.32	9.47	14.6	42.8	241	8.3	149.36	125.6	51.98	414.09	4992.2	G/A	G/G	G/G	C/C	A/A	A/G	G/G	A/C	G/A	4.15	1.34	0.75	33.78	2.35	0	0	0.72	90.02	0
737	N	LAA	Male	55	2. No	2. No	1. Yes	476	138	62.4	30.7	9.5	0.87	8.39	289	259	188	42.5	81	0.29	11.73	18.1	53.5	236	5.9	699.68	448.3	66.45	346.21	2806.6	G/A	G/G	G/G	C/C	A/G	A/G	G/G	A/A	A/A	4.63	1.62	4.2	19.94	4.78	1.15	1.45	0	89.6	1.79
738	N	LAA	Female	77	1. Yes	2. No	2. No	476	248.5	14	23	26.8	0.51	9.77	219	227	127	70	59	0.4	6.2	11.9	34.9	240	5.5	432.25	550.6	17.66	378.1	3010.6	A/A	G/G	G/G	C/C	A/A	A/G	G/G	A/C	A/A	5.08	2.14	1.14	23.07	13.55	0	0	0	84.75	0
739	N	SVD	Male	71	1. Yes	2. No	2. No	475	127	19	30	15	0.85	10.8	255.2	259	181	60	139	1.56	8.84	17	47.2	282	5.4	1712.31	190	16.68	405.25	18246.8	G/G	G/G	G/A	C/C	A/A	A/G	G/A	A/C	A/A	3.6	0.53	0.68	28.68	2.91	0	0	2.29	92.59	0
740	N	SVD	Female	83	1. Yes	2. No	2. No	475	186	17	28	11	0.87	15.13	294.69	199	115	64	104	0.15	6.07	13	38.3	177	5.6	1159.4	202.1	22.83	482.82	2750.4	G/G	G/G	G/G	C/C	A/G	A/G	G/G	A/C	G/A	5.04	8.09	12.09	15.61	3.35	3.35	1.9	0	89.85	0
741	N	SVD	Male	65	1. Yes	1. Yes	1. Yes	474.5	158.5	30	25	10	0.64	8.6	435	104	50	34	67	3.8	10.6	15.9	47.8	226	7.5	2017.09	179.9	27.37	425.83	6217.7	G/A	G/G	G/A	C/C	A/A	A/A	G/G	A/C	G/A	1.32	0.49	1.56	25.23	5.89	0	0	1.47	88.48	0
742	N	SVD	Female	68	1. Yes	2. No	2. No	474	48	18	19	11.6	0.69	10.15	236.3	194	130	40	155	0.17	6	13.3	39	288	5.2	287.38	98	75.25	431.64	7655.9	G/G	G/G	G/G	C/C	A/A	A/G	G/G	A/C	G/A	0	3.11	1.66	40	4.12	0	0	4.28	82.53	0
743	N	LAA	Male	57	1. Yes	1. Yes	1. Yes	473.5	179.5	27	22	25.5	1.08	10.62	352	175	106	57	88	0.6	6.67	11.7	34.2	176	12.9	878.89	119.3	50.16	377.59	7725.5	G/G	G/G	G/G	C/C	A/A	G/G	G/G	A/A	G/G	1.21	1.72	1.18	16.69	4.44	0	0	0.9	88.82	1.23
744	N	SVD	Male	55	1. Yes	1. Yes	1. Yes	473	246.5	36	21	15.4	0.88	12.13	297	186	123	36	190	1.2	11.21	16.6	47.3	293	6.8	1441.33	975.3	17.81	352.49	2072.7	G/A	G/A	G/G	C/C	A/A	A/A	G/A	A/C	A/A	1.67	5.94	2.18	24.81	2.78	0	0.32	3.96	88.92	1.01
745	N	LAA	Male	63	2. No	2. No	1. Yes	472	87	24	23	16	1.02	11.2	274.8	162	107	31	168	0.87	7.13	18.4	50.5	186	5.3	974.91	147.7	65.89	434.95	2272.4	G/G	G/G	G/G	C/C	A/A	A/G	G/G	A/C	A/A	1.39	2.94	1.44	33.76	3.32	0	0	1.95	88.9	0
746	N	LAA	Male	68	1. Yes	1. Yes	2. No	472	220.5	12	12	17.7	0.99	9	246	171	84	43	92	0.4	6	12.5	33.7	247	6.6	206.05	166.8	12.52	416.67	2655.5	G/G	G/G	G/G	C/C	A/A	A/A	G/G	A/C	G/A	1.96	5.16	2.44	42.02	3.38	0	0	4.39	89.68	0
747	N	Unknown	Male	71	2. No	2. No	2. No	471.5	207	18	22	18	1.01	6.7	192.8	226	149	46	199	0.9	6.87	14.2	39.7	176	6.4	1954.79	294.9	33.09	333.84	12508.8	G/A	G/G	G/G	C/C	A/G	G/G	G/G	A/C	A/A	1.7	2.23	0.89	30.69	4.18	0	0	3.28	88.61	0
748	N	LAA	Male	69	2. No	2. No	1. Yes	471.5	198	25	24	13	1.12	12.28	312.59	216	159	39	137	0.22	11.81	16.3	49.9	258	6.7	1295.95	350.8	29.49	359.95	2726.7	G/A	G/G	G/G	C/C	G/G	A/G	G/G	A/C	A/A	2.24	5.83	3.98	37.47	9.81	6.54	1.28	4.42	89.22	4.56
749	N	SVD	Male	62	2. No	2. No	1. Yes	471.5	267.5	30	26	13	0.92	10.3	266.2	158	108	26	236	3.42	6.59	16.4	45.5	176	5.4	1529.47	240.1	18.71	426.17	11108.9	G/A	G/G	G/G	C/C	A/A	A/G	G/G	A/C	G/A	2.48	0	0	70.7	0	0	0	6.49	96.98	0
750	N	LAA	Male	63	1. Yes	2. No	1. Yes	471	220.5	27	20	17.4	0.83	10.68	306	153	105	28	127	1.5	8.2	16	47.5	263	5.6	920.57	451.9	45.82	355.61	7533.1	A/A	G/G	G/G	C/C	A/A	A/A	G/G	A/C	G/A	1.23	2.16	1.44	24.42	5.36	0	0	0	94.57	0
751	N	SVD	Male	64	1. Yes	2. No	2. No	471	185	14	17.3	14.8	0.86	9.46	365	191	139	30.3	243	2.41	8.05	12.2	38.6	247	5.6	402.15	178.6	55.51	527.2	4589	G/A	G/G	G/G	C/C	A/G	A/A	G/G	A/C	G/G	3.1	2.26	1.82	38.99	9.28	0	0	4.82	89.67	0
752	N	LAA	Female	83	1. Yes	2. No	2. No	471	271	11	21	8.8	0.58	11.58	242	135	88	30	94	0.7	4.7	14	41.5	134	5.5	274.48	500.4	46.5	329.96	3738.8	G/A	G/G	G/G	C/C	A/A	A/A	G/G	A/C	A/A	3.46	0	0.4	31.91	11.11	0	0	3.02	91.22	0
753	N	Unknown	Female	77	2. No	2. No	2. No	471	201	12	14	15.7	0.68	10.3	260	243	136	58	143	1	7.5	13.2	39.2	222	6	2437.67	86.4	25.65	242.58	6220	G/A	G/G	G/G	C/C	A/A	A/A	G/G	A/C	A/A	3.6	5.36	2.39	46.54	1.94	6.88	5.51	3.43	87.49	0
754	N	LAA	Female	65	2. No	2. No	2. No	470.5	124	19	15	18	0.65	6.52	275	217	128	42	154	1.7	10.82	14.1	42.5	714	6.3	1199.57	160.2	42.42	476.03	1952.8	G/G	G/A	G/G	C/C	A/A	A/G	G/G	A/C	G/A	2.69	2.55	2.98	22.36	9.97	0	0	2.57	89.05	0.79
755	N	LAA	Female	78	2. No	2. No	2. No	469.5	118.5	15	15	34.2	0.67	6.43	286	212	111	58	198	0.2	6.2	12.6	36.6	178	5.4	970.43	203	33.06	458.8	1587.5	G/G	G/G	G/G	C/C	A/A	A/G	G/G	A/C	G/A	1.54	3.75	0.47	32.02	4.45	0	0	4.76	89.73	2.27
756	N	LAA	Male	70	1. Yes	2. No	1. Yes	469.5	165	19	27	19.8	0.9	7.05	535	137	61	38	63	48.7	8.21	14.4	39.1	231	5.5	130.76	239.3	46.95	318.93	20627.7	G/G	G/G	G/G	C/C	A/A	A/A	G/G	A/A	G/A	2.16	1.28	3.95	25.41	8.98	3.47	0	0	88.95	2.68
757	N	Unknown	Male	69	1. Yes	2. No	2. No	469	180.5	35	38	17	0.79	12.3	294	209	156	57	36	0.47	9.99	14.6	43	158	5.5	245.05	277.2	16.41	453.2	4725.5	G/A	G/G	G/A	C/C	A/A	A/G	G/G	A/C	A/A	0	2.17	0.34	61.53	13.55	0	0	1.52	90.67	1.35
758	N	LAA	Male	65	2. No	1. Yes	1. Yes	469	217	15	18	16	0.66	7.4	402	190	134	33	270	4.61	9	14.4	40.4	272	6.3	1252.08	151.7	30.01	447.1	2897.1	G/G	G/G	G/G	C/C	A/A	A/A	G/G	A/C	A/A	1.84	0	2	38.74	5.11	0	0.4	2.86	89.39	0.44
759	N	LAA	Male	61	1. Yes	2. No	1. Yes	468.5	200	25	25	11	0.81	10.9	321.2	165	90	58	224	1.14	8.97	18.4	51.8	247	5.3	1615.36	286.1	6.74	378.6	3849.1	G/G	G/A	G/G	C/C	A/G	A/A	G/G	A/C	G/G	0	0	0.9	33	3.84	0	0	6.82	90.84	0
760	N	SVD	Male	59	1. Yes	2. No	1. Yes	468.5	106	20	23	13.8	0.79	11.15	276.1	194	113	49	162	0.11	7.51	16.3	47.2	224	6.9	174.76	144.9	67.57	474.99	9549.3	G/A	G/G	G/A	C/C	A/A	G/G	G/G	A/C	A/A	0.74	0	0	16.82	6.14	0	0	3.97	89.14	0
761	N	LAA	Female	73	1. Yes	1. Yes	2. No	467.5	105.5	38	39	17.9	0.97	13.23	252	213	130	41	193	3.3	7.5	14.1	41.9	177	7.1	234.28	86.8	49.25	471.31	4947.4	G/G	G/G	G/A	C/C	A/G	A/A	G/G	A/A	G/G	1.72	8.45	3.59	44.12	6	2.15	2.69	6.19	91.16	6.62
762	N	TIA	Female	71	1. Yes	2. No	2. No	467	171	26	23	17.7	0.6	7.22	331	172	89	56	209	0.2	6.13	12	36.3	261	6.2	2339.31	115.5	26.04	455.84	11236.5	G/G	G/G	G/G	C/C	A/G	A/A	G/G	A/C	G/A	0	0	0	33.25	7.38	0	0	6.36	89.69	3.29
763	N	SVD	Male	62	2. No	1. Yes	2. No	467	141.5	38	32	28	1.46	9.16	417	167	110	25	118	11.1	6.13	13.4	38	163	6.2	1525.27	165.2	25.81	427.84	6614.8	G/G	G/A	G/G	C/C	A/A	A/A	G/G	A/A	G/G	3.11	4.02	1.74	37.53	7.03	0	0	3.37	90.33	0
764	N	LAA	Male	72	1. Yes	2. No	2. No	467	200	8.9	27.9	18.9	1.05	10.7	256	103	51.1	27	161	0.06	8.5	13.6	39.6	155	5.4	423.86	205.9	40	467.35	3994.9	G/G	G/G	G/G	C/C	A/A	A/G	G/G	A/A	G/A	3.74	10.23	0	31.42	3.27	0	0	0.5	90.92	1.8
765	N	SVD	Male	64	1. Yes	1. Yes	1. Yes	467	62	35	34	18.3	1.09	11.92	318.21	186	116	47	137	0.2	7.81	13.9	40.8	214	8.8	345.14	382.8	34.87	324.5	1807.5	G/G	G/G	G/G	C/C	A/A	A/A	G/G	A/C	G/G	6.34	1.99	0	38.39	3.78	0	0	45.82	96.19	0
766	N	SVD	Female	58	2. No	2. No	2. No	466.5	200	26	40	17	0.55	9.6	289	131	76	42	53	0.03	6.32	13.6	41.3	237	5.84	211.36	407.7	37.63	427.13	5720.7	G/A	G/G	G/G	C/G	A/A	A/G	G/G	A/A	G/A	2.06	2.76	2.25	18.69	5.86	0	0	4.13	90.34	1.15
767	N	LAA	Male	77	1. Yes	2. No	2. No	466	226	28	26	59.1	1.37	7.93	367	126	45	51	89	2.6	11.1	12.8	38.2	239	6.4	1214.39	305.67	37.39	396.9	12737.7	G/G	G/G	G/G	C/C	A/G	A/G	G/G	A/A	G/A	1.5	0.88	0.56	17.24	5.08	0	0	4.16	90.85	0
768	N	LAA	Male	68	1. Yes	1. Yes	1. Yes	466	129.5	48	43	16	1.07	13.9	280.16	110	31	52	165	0.04	6.14	13.3	39	224	7	294.86	251	39.75	481.34	6246	A/A	G/G	G/G	C/C	A/A	A/G	G/G	A/C	G/G	3.29	7.12	3.4	38.82	6.65	0	0	12.37	88.8	1.33
769	N	TIA	Male	68	1. Yes	2. No	2. No	465.5	153	17	22	12	1.19	11.4	291.46	116	85.68	39.84	115.89	1.14	8.4	14.6	42.6	220	5.85	1221.6	179.8	34.73	385.68	2398	G/G	G/G	G/G	C/C	A/A	A/G	G/A	A/C	G/A	2.17	5.24	0	31.86	4.26	0	0	0.53	88.83	0
770	N	Unknown	Male	64	1. Yes	1. Yes	2. No	465	212	36	27	12	0.87	18.49	214	88	40	31	107	0.04	10.73	15.6	45.1	193	6.4	1019.62	210.4	31.23	575.99	4319	G/A	G/G	G/G	C/C	A/A	A/A	G/G	A/C	A/A	2.2	3.98	0.82	37.16	5.32	0	0	1.02	90.42	0
771	N	SVD	Female	59	1. Yes	2. No	2. No	465	183	16	18	19.6	0.41	9.33	346.8	185	89	75	136	1.14	7.43	13.8	41.8	242	6	388.37	115.6	34.54	355.2	2483.8	G/G	G/G	G/G	C/G	A/G	A/G	G/G	A/C	A/A	4.43	6.18	4.51	44.9	6.93	0	0	0.73	87.58	1.57
772	N	LAA	Male	60	2. No	1. Yes	1. Yes	464.5	93	18	18	20.6	1.04	12.28	397	142	90	32	89	0.49	12.29	17	48.8	186	7.3	432.46	93.4	34.24	447.81	8381.4	G/G	G/G	G/A	C/C	A/G	A/G	G/G	A/A	G/A	1.12	1.52	2.35	27.88	6.52	0	0	0.89	91.08	0
773	N	Unknown	Male	66	1. Yes	2. No	2. No	464.5	139	22	18	19.7	1.04	12.22	244	131	61	52	74	0.5	5.05	14.8	43.3	229	5.6	222.51	161.5	19.99	459.26	2232.3	G/G	G/A	G/G	C/C	A/A	A/G	G/G	A/C	G/A	4.26	5.76	3.84	31.6	16.78	0.89	0.69	7.57	89.56	6.96
774	N	LAA	Male	77	1. Yes	1. Yes	2. No	464	150	11	13	23	1.25	17.3	333.6	284	172	55	392	2.76	9.06	15.3	42.7	273	5.7	1533.12	175.9	53.28	367.28	30513.5	G/A	G/G	G/G	C/C	A/A	G/G	G/G	A/A	G/A	1.21	3.22	1.38	24.4	4.6	0	0	4.76	89.25	0
775	N	SVD	Male	75	1. Yes	1. Yes	2. No	463	275	40	31	13.3	0.69	11.37	334.98	146	67	43	309	2.11	7.31	14.5	42.5	211	7.5	275.35	428.6	78.03	384.05	3849.5	G/A	G/A	G/G	C/C	A/G	A/G	G/G	A/C	G/A	3.16	1.34	1.11	29.25	2.12	5.28	0	4.26	91.14	3.87
776	N	SVD	Female	68	2. No	2. No	2. No	462	242	19	29	20	0.7	9.95	290	270	214	68	96	0.61	5.9	12.4	38.1	265	6	352.57	635.6	19	379.43	2970.8	G/A	G/A	G/G	C/C	A/G	A/G	G/G	A/C	G/A	1.4	5.03	5.39	31.65	4.37	0	0	3.22	87.93	1.78
777	N	LAA	Male	66	2. No	2. No	1. Yes	462	217	41	36	8	0.84	10.4	152.3	209	132	64	98	0.97	9.27	19	53	240	6.2	1149.95	629.9	25.75	350.1	3217.7	A/A	G/G	G/G	C/G	A/A	A/A	G/G	A/C	G/G	3.68	0.68	5.3	39.74	5.71	0	0	2.68	87.39	0
778	N	TIA	Female	57	2. No	2. No	2. No	461.5	291	14	26	24	0.92	13.4	306	184	135	42	108	0.21	7.32	11.5	35.3	158	5.75	269.09	405.2	46.05	387.12	5428.3	G/A	G/G	G/A	C/C	A/A	A/G	G/G	A/C	G/A	0.96	3.75	4.07	16.24	5.17	0	0	2.48	87.24	3.37
779	N	LAA	Male	67	2. No	2. No	2. No	461.5	79.5	13	26	15	0.8	9.1	234	174	113	39	102	1.77	8.15	15.7	41	138	5.1	1753.8	444.1	35.85	323.63	11736.5	G/G	G/A	G/G	C/C	A/G	A/G	G/G	A/A	G/G	1.38	1.64	1.09	31.1	4.14	0	0	1.71	90.71	0
780	N	Unknown	Male	59	1. Yes	2. No	1. Yes	460.5	188	5.7	16.9	14.9	0.8	14	404	200	145	39.1	133	6.94	8.42	14.8	44.5	274	5.4	223.08	540.3	35.44	281.6	17378.6	G/A	G/G	G/A	C/C	A/A	A/A	G/G	A/C	G/A	4.48	1.56	1.58	15.84	1.48	0	0	5.3	93.3	0
781	N	LAA	Male	68	2. No	2. No	2. No	460	131.5	23	20	16.8	0.92	13.34	295.29	278	190	41	142	0.27	7.14	15	44.3	220	6.6	357.15	223.1	56.92	451.13	20264.2	G/G	G/A	G/G	C/C	A/A	A/G	G/G	A/C	G/A	0	4.06	0	35.76	5.8	0	0	0	91.58	0
782	N	SVD	Male	63	2. No	2. No	2. No	460	150	13	22	16	0.93	9.9	245	239	157	59	124	0.79	7.55	14.2	41.5	207	5.5	1341.41	719.8	42.82	282.97	8829.1	G/A	G/A	G/G	C/G	A/A	A/G	G/G	A/C	G/A	0.6	2.48	0.72	13.51	4.23	0	0	4.78	87.99	0
783	N	Unknown	Female	66	2. No	2. No	2. No	460	200	17.7	25.4	20	0.62	5.84	238	173	76.9	88.8	31	1.92	7.2	13	38.1	151	5.2	503.85	1.5	54.04	425.96	13743	G/G	G/G	G/G	C/C	A/G	A/G	G/G	A/C	G/G	3.91	5.21	4	44.08	2.38	3.79	0	3.07	90.79	1.63
784	N	SVD	Male	60	1. Yes	1. Yes	2. No	460	156	50	31	7	0.78	13.2	292	186	138	39	130	0.06	5.07	16.4	48.7	196	8.1	273.6	217.2	34.91	650.5	392.6	G/G	G/G	G/G	C/C	A/G	G/G	G/G	A/A	G/G	6.03	3.39	2.62	39.46	4.46	0	0	0.75	89.58	0
785	N	LAA	Male	73	1. Yes	1. Yes	2. No	459.5	155.5	18	13	15.4	0.94	21.72	290	175	105	49	106	0.8	6.28	15.2	43	204	8	239.79	261.1	42.9	391.41	23123.1	G/G	G/G	G/G	C/C	A/A	A/G	G/G	A/C	A/A	1.16	2.47	1.06	23.51	2.46	0	0	0	87.42	0
786	N	Unknown	Male	69	2. No	2. No	2. No	459.5	135.5	19	22	16.2	0.74	11.52	308.32	164	103	43	72	1.13	6.23	14	42	208	5.8	280.71	127.9	23.16	355.74	2140	G/G	G/G	G/G	C/C	A/A	G/G	G/G	A/C	G/A	5.33	1.66	3.62	37.75	6.04	0	1.83	0	94.09	0
787	N	SVD	Male	76	1. Yes	2. No	2. No	459	162	21	25	16.7	0.79	8.76	209	137	79	38	104	0.2	5.22	14.2	39.6	200	5.1	191.12	196.4	50.39	429.06	5552.1	G/A	G/A	G/G	C/C	A/G	A/G	G/G	A/C	A/A	2.26	6.42	5.46	31.7	4.62	0	0	4.62	91.42	0.55
788	N	TIA	Female	60	2. No	2. No	2. No	458.5	176	22	16	11.6	0.46	7.2	290	248	151	53	75	0.5	5.3	14.6	42.5	194	5.7	1157.57	543	27.54	35.68	2284.1	G/G	G/G	G/G	C/C	A/A	A/G	G/G	A/C	G/A	1.82	4.1	4.94	18.15	5	8.1	0	1.76	88.78	3.13
789	N	SVD	Female	71	2. No	2. No	2. No	458	256	86	83	17	0.63	10.4	277	175	119	49	104	8.78	5.27	14.5	42.8	180	7.3	1650.82	431.9	25.7	531.72	10576.7	A/A	G/G	G/G	C/C	A/G	A/G	G/G	A/C	A/A	1.35	2.68	3.54	29.55	4.23	0	0	0.62	91.22	0
790	N	LAA	Female	77	1. Yes	2. No	2. No	458	212.5	23	22	24	1.4	17	279	117	76	37	108	0.11	8.19	10.6	34.5	171	5.8	706.28	315.6	32.55	499.17	8172.4	G/G	G/G	G/G	C/C	A/G	A/G	G/G	A/C	G/A	1.94	3.06	3.67	35.33	4.89	0	0	1.5	87.2	0
791	N	LAA	Male	63	2. No	2. No	1. Yes	458	183	50	39	17	0.75	9.3	251.3	174	117	40	183	0.96	5.45	15	40.4	272	5.3	969.99	186.3	26.89	392.79	2049.9	G/G	G/G	G/G	C/C	A/G	A/G	G/G	A/C	G/A	3.54	3.14	7.33	40.01	5.83	0	0	0	86.88	0
792	N	Unknown	Male	65	2. No	2. No	2. No	457.5	136.5	29	31	14	0.85	14.1	270	243	188	57	80	1.02	5.33	16.2	48.8	255	5.9	105.2	266.4	21.23	462.07	1295.7	G/A	G/G	G/G	C/C	A/G	A/A	G/G	A/C	G/G	2.32	2.94	3.59	36.06	4.26	0	0	5.39	89.81	0
793	N	SVD	Female	70	1. Yes	1. Yes	2. No	457.5	144.5	19	20	14	0.68	14.2	283	137	80	43	165	8.68	7.01	14.2	41.7	177	6.4	184.17	0.2	29.75	640	2903.3	G/G	G/G	G/A	C/C	A/A	A/G	G/G	A/A	G/A	2.47	1.87	2.45	40.28	7.31	0	0	2.22	90.16	0
794	N	LAA	Male	61	1. Yes	1. Yes	1. Yes	457	275	13	8	19.7	0.62	11.61	335.87	177	123	38	87	0.75	3.14	10.7	32.7	118	6.8	437.13	109.1	13.97	357.89	14410.4	G/G	G/A	G/G	C/G	A/A	A/G	G/G	A/C	G/A	5.26	0.73	5.12	28.95	3.98	0	0	5.06	92.82	0
795	N	SVD	Male	64	1. Yes	2. No	1. Yes	456.5	196	32	29	15	0.83	8.6	307.9	208	135	55	84	4.45	9.37	16.6	44.6	311	5.2	3209.91	149	227.13	439.97	47019.3	A/A	G/G	G/G	C/C	A/G	G/G	G/A	A/C	G/A	1.25	2.27	1.71	32.62	4.27	0	0	2.79	90.72	0.56
796	N	LAA	Male	77	1. Yes	1. Yes	2. No	456	174	36	22	25	1.21	10.1	250.3	220	143	54	51	1.8	8.63	15.1	43.6	165	11.7	1770.79	420.5	39.1	340.51	15067.4	G/G	G/G	G/A	C/C	A/G	A/A	G/G	A/C	G/A	0.75	0	2.27	21.04	2.53	0	0	3.26	90.75	0
797	N	LAA	Male	81	2. No	2. No	2. No	456	323	27	31	14	0.87	16.6	248	59	25	22	306	0.66	23.3	10.6	35.2	338	5.5	1215.19	145.2	56.19	450.23	58283.4	A/A	G/G	G/G	C/C	A/A	A/A	G/G	A/C	G/A	1.15	0	1.63	74.06	2.74	0	0	0.75	86.93	1.12
798	N	Unknown	Male	78	1. Yes	2. No	2. No	456	270	61	65	24	1.04	8.4	197.9	184	117	49	81	1.81	7	12.5	35.2	175	5.7	801.72	150.6	21.35	369.13	995.8	G/A	G/G	G/G	C/C	A/A	A/A	G/G	A/C	A/A	1.5	1.67	1.2	38.85	7.33	0	0	5.1	88.96	0
799	N	Unknown	Male	74	1. Yes	1. Yes	2. No	456	147.5	17	21	22	0.98	11.1	321.2	180	103	70	68	0.96	6.54	15	42.8	164	6	1024.87	203.7	66.08	387.07	3258.8	G/A	G/A	G/G	C/C	A/G	A/G	G/G	A/C	G/G	2.82	2.68	0	36.86	3.26	1.84	2.14	1.3	87.9	0
800	N	Others	Male	50	1. Yes	2. No	2. No	456	82.5	20	18	13	0.99	6.87	308	225	116	61	95	0.3	8.29	15	43	256	5.4	293.94	300.4	29.1	434.58	3900	G/G	G/G	G/A	C/C	G/G	A/A	G/G	A/C	G/A	6.51	0.58	0	26.07	3.57	0	0	0.82	90.14	0
801	N	SVD	Female	72	1. Yes	2. No	2. No	455	184	14	31	32.7	1.7	15.76	307.21	198	84	61	312	0.19	6.88	12.3	36.3	223	5.7	255.32	209	73.13	399.94	5449	G/A	G/G	G/G	C/C	A/G	G/G	G/G	A/C	A/A	4.6	8.19	9.34	23.28	5.26	5.46	0	12.78	89.72	0.43
802	N	SVD	Female	52	1. Yes	2. No	2. No	454.5	96	26	24	15.2	0.49	6.29	298	228	140	77	85	0.6	5.73	13.4	39.7	244	5.9	805.84	148.4	35.36	453.2	3884.8	G/G	G/G	G/G	C/C	A/A	A/A	G/G	A/C	G/G	1.52	6.94	5.67	37.55	3.52	0.95	0	2.7	89.58	0
803	N	Unknown	Male	60	2. No	2. No	1. Yes	454.5	186.5	18	25	21	0.75	12.9	315	180	139	40	62	0.22	6.69	15.3	44.3	208	5.9	531.65	476.6	42.76	350.47	2695.1	G/A	G/G	G/G	C/C	A/A	A/A	G/G	A/A	G/A	2.01	5.09	9.14	19.18	4.72	10.04	0	5.38	83.75	6.21
804	N	LAA	Male	67	1. Yes	2. No	1. Yes	454.5	142	81	55	13	1.39	9.82	406	148	52	65	113	3.1	11.8	15.9	47	256	5.7	1280.29	291.9	51.26	322.83	3753.7	G/G	G/G	G/G	C/C	A/A	A/A	G/G	A/A	A/A	3.07	0	2.87	19.54	4.8	0	0	2.57	90.08	0
805	N	SVD	Female	82	1. Yes	2. No	2. No	454	278.5	18	37	14	0.65	7	291	154	85	64	89	4.6	12.17	13.4	40.7	169	6.1	1485.01	32	15.8	7062.85	9418.6	G/G	G/A	G/G	C/C	A/G	A/A	G/G	A/A	G/G	2.48	4.73	2.21	39.2	5.88	0	0	3.54	88.62	1.07
806	N	SVD	Male	54	1. Yes	1. Yes	1. Yes	454	203	22.7	15.8	10.7	0.73	9.17	355	229	150	41.1	338	0.1	8.98	15.2	43.4	196	6.3	584.04	155.5	20.59	441.01	17187.7	G/G	G/A	G/G	C/C	A/G	A/G	G/G	A/C	A/A	4.24	3.16	1.49	12.18	3.4	0	0.55	4.92	89.07	1.93
807	N	TIA	Male	72	2. No	2. No	2. No	453	257.5	10	17	35.7	0.63	6.89	192	140	49	37	65	0.2	11.13	11.7	34.7	202	5.4	56.69	274.4	27.59	500.95	1584.5	G/A	G/A	G/G	C/C	A/A	A/A	G/G	A/C	G/A	1.26	4.99	1.93	23.3	4.1	0	0	5.08	89.72	1.64
808	N	SVD	Male	53	2. No	2. No	1. Yes	453	200.5	23	27	15	0.9	13.1	262	214	144	50	183	0.69	9.3	15.1	43.2	222	5.5	1533.5	600	9.03	365.55	4057.5	G/A	G/G	G/G	C/C	A/A	A/G	G/G	A/C	G/A	1.76	2.38	2.44	34.45	4.66	0	0	1.95	91.58	0
809	N	LAA	Male	60	1. Yes	2. No	2. No	453	203.5	14	18	19.2	1.07	10.93	254.1	223	139	51	192	0.22	6.52	14.7	44.7	162	5.7	335.86	121.7	51.07	375.86	3017.1	G/G	G/A	G/G	C/C	A/G	A/A	G/G	A/C	G/A	1.95	3.96	4.09	34.18	4.22	0	0	0.59	88.68	0.52
810	N	SVD	Male	51	1. Yes	2. No	1. Yes	452.5	55.5	26	22	10	0.74	17.72	265	222	171	39	149	0.03	4.84	16.9	49.5	243	4.8	818.15	202.2	39.77	541.35	5946	G/A	G/G	G/G	C/C	A/A	A/A	G/G	A/C	G/A	1.48	2.48	2.91	32.1	4.13	0	3.27	0.7	88.76	0
811	N	TIA	Male	71	2. No	2. No	2. No	452	113	22	24	12.8	0.62	7.41	330	123	63	40	74	1	7.3	15.6	47.4	208	5.4	715.13	170.7	52.64	425.63	2051.1	G/G	G/G	G/G	C/C	A/A	A/A	G/G	A/C	A/A	3.12	2.42	1.1	31.75	5.31	0	0	0	88.9	2.12
812	N	LAA	Male	65	2. No	2. No	2. No	452	270	17	18	22	0.81	11.16	318	224	138	38	144	0.2	5.9	13.6	39.1	203	5.4	969.2	273.5	16.68	354.19	8252.5	G/G	G/A	G/G	C/C	A/A	A/G	G/G	A/C	G/A	4.75	9.52	5.21	38.43	5.03	0.58	2.81	5.88	89.97	0
813	N	LAA	Male	56	1. Yes	2. No	2. No	451	89	37	26	27.2	1.07	11.1	353	200	121	47	118	3.5	9.94	15.5	47.1	251	5.5	262.23	85.2	19.35	404.97	12369.5	G/G	G/G	G/G	C/C	A/G	A/A	G/G	A/C	A/A	3.52	1.64	1.46	8.87	10.87	0	0	0.71	87.7	0
814	N	LAA	Female	81	1. Yes	2. No	2. No	450.5	125.5	19	22	9.6	0.45	8.57	348	114	52	37	78	0.4	5.2	11.4	35.3	210	6.2	1881.21	118.4	37.82	399.1	12114.9	G/A	G/G	G/G	C/C	A/G	A/A	G/G	A/C	A/A	1.71	5.36	7.22	54.76	8.64	0	0	5.16	88.71	0
815	N	LAA	Male	72	1. Yes	1. Yes	2. No	450.5	148	31	24	22	1.01	9.27	308	140	60	67	104.11	0.8	6.4	14.4	43.4	204	7	176.78	103.6	45.56	410.11	2782.7	G/G	G/G	G/G	C/C	A/A	A/A	G/G	A/C	G/A	2.84	2.93	0.49	44.94	0.6	0	0	0	90.15	0.75
816	N	SVD	Male	75	1. Yes	2. No	2. No	450	235.5	15	22	8	1.14	14.6	230.1	239	142	64	113	3.46	6	14	39.9	229	5.5	1009.54	226.7	19.96	367.68	6019.4	G/G	A/A	G/G	C/C	A/A	A/G	G/G	A/C	G/A	0	4.17	2.06	25.48	4.63	0	0	7.68	88.57	0
817	N	TIA	Male	73	1. Yes	1. Yes	2. No	450	309	14	19	26	1.27	16.4	189.4	133	71	46	87	2.82	3.75	11.9	32.7	135	8.4	1441.56	362	11.21	402.28	2213.9	G/G	G/A	G/G	C/C	A/A	G/G	G/G	A/A	G/A	2.05	4.06	5.87	25.68	4.14	0	0.37	1.25	87.67	0
818	N	LAA	Female	80	1. Yes	2. No	2. No	450	191	13	14	24	0.74	15.3	375	140	72	48	91	0.65	8.53	13.9	40.1	284	5.9	1008.24	210.3	16.06	492.89	101311	G/A	G/G	G/G	C/C	A/A	A/G	G/G	A/C	A/A	2.11	5.99	1.15	48.83	4.64	0	0	0	90.26	0
819	N	SVD	Female	72	2. No	2. No	2. No	450	208	14	19	25	0.67	7.6	287.8	174	118	44	55	1.54	9.83	11.7	33	220	5.1	1114.52	152.6	58.16	466.16	7249	G/A	G/G	G/A	C/C	A/A	A/A	G/G	A/C	A/A	3.3	8.63	1.78	25.42	4.16	0	2.16	0	87.06	7.37
820	N	TIA	Female	89	1. Yes	2. No	2. No	449.5	224	8	14	22.7	0.71	7.7	296	251	157	48	62	0.5	8.52	12.5	37	292	5.5	1096.69	214.4	98.65	381.92	5478.8	G/A	G/G	G/G	C/G	A/G	A/G	G/A	A/C	G/A	3.01	2.59	0.42	28.19	7.2	0	0	0.74	89.03	0
821	N	SVD	Male	79	1. Yes	2. No	2. No	449	221.5	21.9	23.6	14.8	0.91	9.76	279	171	118	38.9	103	0.34	7.68	14.4	44.6	215	6.3	1181.4	307.7	140.25	404.82	79246.4	A/A	G/G	G/G	C/C	A/G	A/A	G/G	A/C	A/A	2.65	1.32	0	32.96	4.83	0	0	0.56	89.67	2.24
822	N	TIA	Male	58	1. Yes	2. No	2. No	449	121	18.5	21.7	11.4	0.81	8.27	290	178	117	50.6	74	1.35	7.4	15.1	45	181	4.9	951.02	368.99	53.37	329.05	15872.3	G/G	G/A	G/G	C/C	A/G	A/A	G/G	A/A	A/A	4.02	4.44	4.78	49.99	1.88	0	0	2.18	89.46	0
823	N	LAA	Male	74	1. Yes	1. Yes	2. No	449	206	19	13	14.1	0.66	10.98	357	160	72	41	228	1.7	10.5	14.2	42.6	314	6.6	219.48	1546.6	48.73	225.22	7077.5	G/G	G/G	G/G	C/C	A/A	G/G	G/G	A/A	A/A	5.73	2.19	1.31	30.34	4.22	0	0	2.16	88.76	2.69
824	N	TIA	Male	76	1. Yes	2. No	2. No	448.5	195	22.3	37.3	14.1	0.66	10.3	101	174	108	52.6	110	0.99	4.33	14.2	41.6	169	5.6	497.68	157.1	52.87	444.29	7412.7	G/A	G/G	G/G	C/C	A/A	A/G	G/G	A/A	G/A	1.46	2.7	2.9	53.46	4.03	0	0	5.11	91.42	3.67
825	N	SVD	Female	82	1. Yes	2. No	2. No	448.5	210.5	25	33	14	0.64	15.3	276	150	101	44	466	0.08	6.23	12.9	38.1	217	5.3	402.84	158.7	13.17	526.14	4558.8	G/A	G/G	G/G	C/C	A/A	A/G	G/G	A/C	G/A	5.93	4.68	0.92	19.81	6.54	0.62	0	5.84	90.11	4.82
826	N	LAA	Female	87	1. Yes	2. No	2. No	448	209	12	23	18	0.54	10.7	428	212	149	38	181	0.49	6.37	12.7	36.7	348	5.5	203.45	162.2	1.92	416.83	7704	G/A	G/G	G/G	C/C	A/A	A/A	G/G	A/C	G/A	1.52	0.43	0.23	44.34	4.68	0	0	0	89.37	0
827	N	LAA	Male	68	1. Yes	2. No	2. No	448	165	48	70	27	1.15	14.06	272	129	54	83	36	1.48	8.09	14.5	39.9	180	5.6	905.19	184.7	5.4	352.18	11030.3	G/G	G/G	G/G	C/C	A/G	A/A	G/G	A/C	G/A	4.58	1.31	0	34.72	2.6	0	0	0	87.45	0
828	N	SVD	Male	65	1. Yes	2. No	2. No	447	226	26	21	21	0.94	14.9	375.15	234	91	46	860	7.62	11.65	13.8	41.2	285	6.5	272.4	135.7	18.26	337.79	5373.2	G/G	G/G	G/G	C/G	A/A	A/G	G/G	A/C	G/A	0.94	1.65	1.25	37.39	4	0	0	0.41	89.4	3.55
829	Y	Unknown	Male	51	1. Yes	2. No	1. Yes	447	233	11	14	10.8	0.69	37.61	323.21	186	102	49	85	0.9	8.1	14.6	44	389	5.1	1394.97	8	35.87	6658.52	3626.7	G/G	G/A	G/G	C/C	A/G	A/G	G/G	A/C	G/A	1.87	3.56	1.5	28.42	5.64	0	0	5.59	88.32	1.29
830	N	LAA	Female	67	1. Yes	1. Yes	2. No	447	230	21	20	13	0.33	5.96	544	177	79	49	170.8	35.5	14.19	10.6	33.2	338	6.5	584.32	278.9	260.35	391.93	19398.2	G/G	G/G	G/G	C/C	A/A	A/G	G/G	A/C	G/A	2.56	4.75	6.18	48.33	2.77	0	1.1	0	92.68	0
831	N	LAA	Male	67	1. Yes	2. No	2. No	446.5	145.5	35	30	15	0.92	9.5	298	158	103	34	217	0.66	7.38	14.9	44.2	278	5.6	456.3	683.7	10.29	243.83	28225.5	G/A	G/G	G/G	C/C	A/A	A/A	G/G	A/C	A/A	1.99	5.23	1.96	37.29	9.68	0	0	1.18	90.35	2.21
832	N	LAA	Male	62	2. No	2. No	2. No	446.5	211.5	38	90	12.4	0.88	12.2	398	163	79	60	179	26.4	7.82	14.2	41	200	5.9	415.25	461.5	40.52	290.57	1300.7	G/A	G/G	G/G	C/C	A/G	A/A	G/G	A/C	G/A	2.95	23.66	1.82	44.11	6.18	0	0	0	96.82	2.55
833	N	TIA	Female	56	2. No	2. No	2. No	446	174	17.9	19.2	11	0.64	3.97	249	160	113	37.4	64	4.54	5.94	11	34.2	204	5.6	253.17	701.8	41.37	507.02	1842.3	G/G	G/G	G/G	C/C	A/A	G/G	G/G	A/A	A/A	4.87	1.4	6.32	24.11	4.23	0	0	0.8	86.2	0.55
834	N	Unknown	Male	63	1. Yes	1. Yes	1. Yes	445.5	163.5	15	18	16	0.98	15.2	430.9	273	206	47	243	5.76	7.25	15.8	44.7	171	6.5	1760.38	182.9	21.34	372.36	3259.5	G/A	G/G	G/G	C/C	A/A	A/G	G/G	A/C	A/A	1.07	2.47	0.73	35.08	4.8	0	0	3.83	89.9	0
835	N	TIA	Male	78	1. Yes	1. Yes	1. Yes	445.5	213.5	32	31	26.4	3	14.14	437.9	105	50	31	128	0.05	7.78	12.4	37.2	198	6.6	519.53	94.1	53.25	446.05	11814.8	G/G	G/G	G/G	C/C	A/A	A/G	G/A	A/C	A/A	2.1	4.9	0.28	28.17	4.6	0	0	2.52	90.65	0.61
836	N	TIA	Female	63	1. Yes	2. No	2. No	444.5	202	15	16	13.7	0.43	6.24	278	154	77	60	42	0.3	6	12.7	37.2	238	5.4	509.9	6057.7	61.86	139.6	1690.2	G/G	G/A	G/A	C/C	A/A	A/G	G/A	A/C	A/A	1.44	8.67	1.5	26.2	8.57	0	0	7.66	89.35	0
837	N	SVD	Male	52	1. Yes	1. Yes	1. Yes	443.5	132.5	31	21	15.4	0.67	7.57	191	114	45	39	99	0.4	9.49	15.3	45.6	288	6.4	427.16	188.5	18.48	424.67	3368.7	G/G	G/G	G/G	C/C	A/A	A/A	G/G	A/C	A/A	0	3.72	1.62	35.91	3.7	0	0	5.43	88.98	0.32
838	N	SVD	Female	72	1. Yes	2. No	2. No	443.5	297.5	14	17	13	0.57	10.9	242	173	67	44	959	0.02	7.09	13.6	38.8	212	6.7	393.86	173.7	34.91	508.71	4809.7	G/G	G/G	G/A	C/C	A/A	A/G	G/G	A/C	G/A	1.75	5.65	0.92	35.19	4.26	0	0	1.34	89.99	0
839	N	TIA	Male	69	1. Yes	2. No	2. No	442.5	233.5	55	115	15.5	0.78	10.1	261	175	97	50	83	0.4	5.3	12.9	37.6	148	5.4	2773.09	299	12.41	385.04	10991.6	G/A	G/G	G/G	C/C	A/G	A/G	G/G	A/C	G/A	2.72	2.84	3.64	25.28	2.93	3.03	0	0	92.48	5.57
840	N	LAA	Male	63	1. Yes	2. No	1. Yes	442.5	145	25	26	14	0.89	8.7	538	211	152	65	148	13.5	7.96	14	40.7	173	5.4	938.46	66.3	25.03	479.41	4440.4	G/A	G/G	G/A	C/C	G/G	A/A	G/G	A/C	G/A	2.77	0.82	0.74	43.13	8.84	0	0	0.7	90.16	0
841	N	LAA	Female	80	1. Yes	2. No	2. No	442.5	226.5	17.3	30.6	12.4	0.6	7.21	244	225	153	66.6	83	0.76	8.03	11.4	35.8	275	5.6	656.85	201.6	38.02	455.79	16888	G/G	G/G	G/G	C/C	A/A	G/G	G/G	A/C	G/A	5.6	3.84	2.04	18.26	5.23	0	0	0	95.02	0
842	N	LAA	Male	85	1. Yes	1. Yes	2. No	442	216	47	54	11	0.9	18	255	142	81	58	90	0.87	6.06	14.5	42.7	204	5.8	681.52	226.2	12.63	330.33	2336.5	G/A	G/G	G/G	C/C	A/G	A/G	G/G	A/A	G/G	2.2	1.98	1.13	42.95	5.74	0	0	1.72	88.68	0.75
843	N	LAA	Male	54	1. Yes	1. Yes	1. Yes	441	150.5	23	16	9	0.8	17.33	300	245	196	45	180	0.8	10.17	14.6	43.3	394	8.1	2021.26	1184.5	11.64	356.3	4432.2	A/A	G/G	G/G	C/C	A/A	A/A	G/G	A/C	A/A	3.23	7.63	1.43	39.64	9.15	0	0	9.28	96.07	0
844	N	SVD	Female	75	1. Yes	2. No	2. No	440	262.5	23	25	14.5	0.59	7.69	342	138	49	59	70	1.5	6.7	12.8	38.2	190	6.8	198.6	146.2	42.4	298.21	16585.3	G/A	G/A	G/G	C/C	A/A	A/G	G/G	A/C	A/A	8.84	5.33	1.22	39.49	7.08	0	0	0	90.04	3.91
845	N	LAA	Female	71	2. No	2. No	2. No	439.5	272.5	11	19	10.4	0.58	12.08	207	179	82	56	96	0.3	14.95	12.8	36.5	206	4.8	485.9	193	50.57	346.58	26277.8	G/G	G/G	G/G	C/C	G/G	A/G	G/G	A/A	G/A	4	3.89	4.7	31.54	4.12	0	0	0.53	88.65	4.97
846	N	Unknown	Female	63	1. Yes	2. No	2. No	438	43.5	28	31	13	0.82	7.7	272.4	159	95	48	215	1.52	7.04	12.7	35.3	219	7.1	2429.62	642.3	33.98	301.25	8251	G/G	G/G	G/G	C/C	A/G	A/A	G/G	A/C	G/A	1.12	4.36	2.09	43.99	5.73	0	0	4.82	88.83	0
847	N	SVD	Female	74	1. Yes	2. No	2. No	438	279	19	30	19	1.01	16.4	353	158	114	43	79	6.24	7.47	11.1	34.7	197	6.1	303.16	271.6	25.23	477.3	1117.8	G/G	G/G	G/G	C/C	A/A	A/A	G/G	A/C	G/A	1.54	2.18	0.75	31.43	3.12	0	0	0	89.08	0
848	N	Unknown	Male	64	1. Yes	2. No	2. No	438	75	62	73	10	0.64	11.99	275	151	74	53	191	3.62	7.23	17	48.8	259	5.5	199.54	160.5	48.23	363.8	4204.7	G/G	G/A	G/G	C/C	A/A	G/G	G/G	A/C	G/A	2.08	4.88	7.34	37.89	3.93	0	0	3.75	91.33	4.24
849	N	Unknown	Female	76	1. Yes	2. No	2. No	438	316.5	16	21	10.5	0.39	5.09	319	214	130	47	118	0.8	10.72	12.4	37.1	240	5.7	2664.99	210.8	17.21	419.16	14465	A/A	G/G	G/G	C/C	A/A	A/A	G/G	A/A	A/A	2.84	3.27	6.15	34.76	6.45	0	0	1.19	87.93	0
850	N	LAA	Female	82	1. Yes	1. Yes	2. No	437	217	22	22	17	0.75	8.7	227.4	218	134	61	231	2.12	4.94	15.4	42.4	199	11.3	2455.8	1240.8	48.2	161.06	153484	G/A	G/G	G/G	C/C	A/G	A/A	G/G	A/C	A/A	0.99	2.44	1.52	41.53	4.32	0	0	6.43	90.23	0
851	N	LAA	Male	67	1. Yes	1. Yes	2. No	437	281.5	13	19	16.2	1.52	13.21	372	127	49	41	158	0.3	7.3	13.9	41.2	161	8.1	889.32	1621.1	23.66	139.76	2003	G/A	G/G	G/G	C/C	A/A	A/G	G/G	A/C	A/A	1.42	3.56	0	28.03	4.01	0	0	4.42	81.83	1.56
852	N	SVD	Male	55	1. Yes	1. Yes	1. Yes	436.5	116.5	38	26	6.3	0.64	11.7	291.2	221	140	47	253	0.2	8.88	16.2	46.7	289	10.1	191.47	122.9	64.73	441.93	3068.4	G/G	G/G	G/G	C/C	A/A	A/G	G/G	A/C	G/G	1.87	2.86	1.99	28.21	4.56	1.8	0	0	90.59	0
853	N	TIA	Male	70	2. No	2. No	2. No	435.5	191	21	13	19.6	0.83	9.59	287	161	69	37	153	0.4	6.06	15.3	43.6	199	5.5	1649.9	168.6	44.16	703.68	3319.4	G/G	G/G	G/G	C/C	A/A	A/G	G/G	A/C	G/A	2.97	2.98	5.93	32.54	2.48	1.64	0	4.28	83.82	0
854	N	LAA	Male	79	2. No	1. Yes	2. No	435.5	228.5	38	34	13	0.73	12.74	295.2	131	57	48	96	1	7.48	13.2	40.2	302	7.6	1331.82	254.6	39.64	438.76	4234.2	G/G	G/A	G/G	C/G	A/A	A/A	G/G	A/C	G/A	2.97	2.24	0.21	22.25	4.96	0	0	1.52	90.11	3.79
855	N	LAA	Male	66	2. No	2. No	1. Yes	435	226.5	28.4	25.6	13.4	0.69	11.5	148	223	183	40.6	111	0.09	6.48	15.1	46.8	209	5.4	635.58	172.7	107.15	460.57	6671.2	G/G	G/G	G/G	C/C	A/A	A/G	G/G	A/A	G/A	2.95	2.56	0.31	42.15	1.22	0	0	5.17	92.22	0
856	N	LAA	Male	75	2. No	2. No	1. Yes	434.5	122	20	27	19.1	0.75	9.87	347.3	185	94	70	109	0.18	5.56	14.9	44.3	222	5.5	275.01	174.8	62.08	436.01	1778.9	G/G	G/A	G/G	C/C	A/A	A/G	G/G	A/C	A/A	2.49	0.52	0	31.12	4.22	0	0	0	90.2	0.57
857	N	SVD	Female	86	1. Yes	2. No	2. No	434.5	1	17	34	11.3	0.36	11.31	303.71	147	82	50.41	119.61	0.17	4.36	13.3	39.2	192	5.4	423.11	132.5	15.56	350.53	2334.9	G/G	G/G	G/G	C/C	A/A	A/G	G/G	A/C	A/A	4.78	7.62	2.83	55.46	4.74	0	0	0	92.16	3.02
858	N	SVD	Male	71	2. No	1. Yes	2. No	434.5	166.5	38.2	34.4	17.1	0.68	8.76	272	191	144	41.8	63	0.52	6.46	14.5	42.9	156	7.4	342.05	225.9	74.87	485.39	17073.9	G/G	G/A	G/A	C/G	G/G	A/A	G/G	A/C	A/A	5.32	4.41	7.3	51.92	5.05	0	2.48	0	89.39	0
859	N	LAA	Male	85	1. Yes	2. No	2. No	433	178.5	26	29	30	1.3	18.8	308	161	107	37	147	0.05	10.69	15.6	46.4	283	5.5	23.96	346.8	39.34	371.68	6341.9	G/A	G/G	G/G	C/C	A/G	G/G	G/G	A/C	A/A	1.82	3.84	3.73	30.02	3.12	0	0	4.31	88.99	1.4
860	N	LAA	Male	65	1. Yes	2. No	2. No	433	154.5	22.5	25	15.9	0.76	10.5	205	127	73.8	28.3	80	0.03	6.17	13.7	42.9	243	5.4	325.26	177.5	78.02	416.99	49114.4	G/G	G/G	G/G	C/C	A/A	A/G	G/G	A/C	A/A	1.97	3.4	0.69	35.4	6.64	0	0	4.34	89.13	0.88
861	Y	LAA	Male	64	1. Yes	1. Yes	2. No	433	283.5	26	25	15	0.8	11.1	466	276	207	56	214	3.16	10.74	14.8	42.4	256	10.8	155.32	168.1	21.96	441.28	2873.8	G/G	G/G	G/G	C/C	A/A	A/A	G/G	A/C	G/A	2.23	5.2	1.96	45.97	3.95	1.08	0	1.48	90.4	7.15
862	N	SVD	Male	61	2. No	2. No	1. Yes	433	211	27	17	17.9	0.98	8.76	308	194	122	36	231	1.4	4.72	13.6	37.2	245	5.3	1839.83	380.5	41.94	440.17	6503.3	G/A	G/G	G/G	C/G	A/A	G/G	G/G	A/A	G/A	2.49	3.13	0.97	31.06	6.33	0	0	6.32	87.49	3.2
863	N	TIA	Female	61	2. No	2. No	2. No	432.5	138.5	17	15	10	1.14	7.67	323	229	156	21	150	3.5	6.77	13.7	40.7	281	6	1703.08	1137.6	56.47	280.84	40596.9	G/G	G/G	G/G	C/C	A/G	A/A	G/G	A/C	A/A	0	5.55	3.58	30.46	4.64	0	0	0.75	84.24	1.01
864	N	SVD	Male	60	1. Yes	1. Yes	1. Yes	432.5	175.5	54	36	21	1.25	19.68	369	146	93	63	129	5.2	5.28	14.6	44.7	185	6.3	722.65	193.3	32.39	550.21	59605.9	G/G	G/A	G/G	C/C	A/G	A/A	G/G	A/C	G/A	1.16	6.71	17.65	31.97	4.87	2.46	0	4.18	95.4	2.21
865	N	SVD	Male	78	1. Yes	2. No	2. No	432.5	270	42	29	15	1.19	9.7	196.4	99	40	45	39	2.19	7.09	12.9	37.1	170	5.3	1537.01	513.8	16.22	417.06	2619.4	G/A	G/A	G/G	C/C	A/A	G/G	G/A	A/C	G/G	1.74	3.04	8.23	28.84	5.24	0	0	0.56	87.85	0
866	N	Unknown	Male	64	2. No	1. Yes	2. No	432.5	173	27	38	11	0.8	11.3	333.1	222	151	39	298	1.43	5.99	15.4	42.9	218	7.1	2476.69	369.8	30.94	364.6	6682.2	G/G	G/A	G/A	C/C	A/A	A/A	G/G	A/C	G/A	2.63	3.62	1.68	31	9.41	0	0	0	88.8	1.65
867	N	LAA	Female	84	1. Yes	1. Yes	2. No	432.5	245.5	13	23	20	1.03	21.8	352	191	134	41	99	0.22	8.64	11.3	34.1	260	7.5	248.3	82.5	54.78	81.9	2798.6	G/A	G/G	G/G	C/C	A/G	A/A	G/G	A/C	A/A	4.73	8.2	8.8	20.34	3.29	2.35	0	1.08	89.67	1.88
868	N	SVD	Female	62	1. Yes	2. No	2. No	432	200.5	23	26	20	0.8	14.6	290	180	129	47	88	0.39	7.75	12.2	35.1	278	5.8	182.02	191.5	55.79	410.59	2830.8	G/A	G/G	G/G	C/C	A/A	A/G	G/G	A/C	G/A	2.22	2.44	1.89	33.9	4.76	0	0	1.19	87.69	0
869	N	LAA	Male	65	1. Yes	2. No	1. Yes	431.5	181	27	34	11	1	5.75	250	150	88	41	138	0.46	8.49	15.4	46.7	217	6.2	1370.37	209.1	10.9	416.05	2246	G/A	G/G	G/G	C/C	A/A	A/A	G/G	A/C	G/A	1.31	3.09	3.11	24.88	4.1	0	0	1.68	89.43	1.77
870	N	Unknown	Male	76	1. Yes	2. No	2. No	430	156.5	11	25	17	1.36	16.5	314.1	192	135	25	155	1.57	5.95	13.9	40.8	235	5.7	1467.6	293.5	21.62	339.03	2863.1	G/G	G/G	G/G	C/G	A/G	A/G	G/G	A/C	G/A	1.52	3.42	0.34	52.68	6.6	0	0	0.99	87.09	0
871	N	LAA	Male	59	1. Yes	2. No	2. No	429.5	187	59	34	13.4	0.96	6.63	376	225	131	54	50	1.7	6.83	15.8	45.7	204	5.8	1882.89	351.7	42.89	388.86	3370.5	A/A	G/G	G/A	C/C	A/A	A/G	G/G	A/C	G/A	1.98	1.55	0	31.18	6.19	0	0	4.51	86.8	0
872	N	SVD	Male	73	2. No	1. Yes	1. Yes	429.5	221.5	18	24	13	0.65	13.99	327	175	115	37	61	1.9	5.9	14.8	43.5	179	6.7	1849.29	203.2	24.78	474.22	3110.6	G/A	G/G	G/G	C/G	A/A	G/G	G/G	A/C	A/A	5.01	5.05	1.1	19.52	8.68	0	0	0	90.58	0.74
873	N	Unknown	Male	61	1. Yes	2. No	2. No	429	229	41	18	19	0.91	12.4	384.7	159	106	39	132	3.74	12.17	12.9	36.9	219	6.4	1046.47	546.4	18.21	351.8	3694.2	G/G	G/G	G/G	C/C	A/G	A/G	G/G	A/C	G/G	2.3	2.57	2.48	9.82	3.91	0	0.53	2.96	90.14	2.02
874	N	Unknown	Male	70	1. Yes	2. No	2. No	428.5	159.5	16	18	16.8	0.86	11.17	298	134	66	64	50	0.2	5.78	15	42.4	230	5.4	653.43	134.8	58.07	380.64	30579.3	G/A	G/G	G/G	C/C	A/A	A/A	G/G	A/C	A/A	3.71	7.83	2.84	37.65	0	0	0	7.49	85.07	0
875	N	SVD	Male	63	2. No	1. Yes	2. No	428	213	36	29	14.1	0.92	13.31	320.13	137	88	26	134	2.66	5.34	14.1	44	188	8.6	405.57	270.5	12.79	388.45	11238.5	G/G	G/G	G/G	C/C	A/A	A/A	G/G	A/A	A/A	2.25	4	1.61	24.7	3.48	0	0	2.91	88.78	4.1
876	Y	TIA	Male	59	2. No	1. Yes	2. No	428	256	30	22	20	0.62	7.31	302	201	136	49	123	1.4	8.62	13.9	41	186	6.3	1024.61	171.7	21.27	459.69	3033.3	G/G	G/A	G/G	C/C	A/A	A/G	G/G	A/A	G/A	3.37	5.45	5.11	20.77	8.91	0	0	5.87	90.07	0
877	N	SVD	Male	78	2. No	2. No	2. No	428	260	21	22	14	0.82	23.3	412	275	201	61	135	36.57	12.74	14.8	43	192	6.3	860.67	166.8	30.45	420.72	1561.5	G/A	G/A	G/A	C/C	A/G	A/G	G/G	A/C	A/A	3.65	8.12	7.7	17.74	4.37	3.66	0	4.81	90.44	7.93
878	N	SVD	Male	67	1. Yes	1. Yes	2. No	427.5	259	20	25	19	0.92	13.6	326	199	139	55	304	0.27	7.1	13.6	43.1	238	7	661.15	279.5	12.22	281.96	7870.1	G/G	G/A	G/G	C/C	A/G	A/G	G/G	A/C	G/A	1.93	1.6	1.07	54.76	2.98	0	0	1.14	91.42	0
879	N	LAA	Female	79	1. Yes	2. No	2. No	427	291.5	12	7	14.5	0.8	8.21	242	185	99	47	194	0.5	6.12	12.9	37.2	195	5.5	1051.11	336.3	19.59	464.76	2230.4	G/A	G/G	G/G	C/G	A/A	A/A	G/G	A/A	G/A	0.99	3.33	3.24	34.54	4.24	0	0	3	90.19	0
880	N	LAA	Female	51	2. No	1. Yes	2. No	427	267.5	10	10	10.8	0.53	10.31	271.3	151	78	38	207	0.25	9.92	8	25.1	245	7.2	173.63	106.4	51.5	431.52	8727.8	G/A	G/G	G/G	C/G	G/G	A/G	G/G	A/A	A/A	4.32	2.27	8.83	39.04	5.42	3.39	0.93	0	91.9	7.05
881	N	LAA	Male	77	1. Yes	1. Yes	2. No	426.5	232.5	18	24	21	0.96	15.6	361	127	74	25	166	3.97	9.92	14.2	42.3	220	7.8	409.94	274.7	35.6	390.85	4598.7	A/A	G/G	G/G	C/G	A/A	A/G	G/A	A/C	G/G	2.99	7.2	5.66	35.69	2.49	6.86	0	1.44	89.62	2.83
882	Y	SVD	Male	59	2. No	2. No	1. Yes	426	167	26	20	10	0.66	12.85	382	219	149	47	158	7.4	7.8	15.8	48.1	303	8	1616.18	131.3	63.56	373.38	4797.6	G/A	G/A	G/G	C/C	A/A	A/A	G/G	A/A	G/G	1.34	3.86	1.52	27.98	4.5	0	0	4.35	90.76	0.78
883	N	LAA	Male	60	1. Yes	2. No	2. No	426	187.5	12.9	19.7	24.4	0.8	7.19	272	197	127	46.3	95	0.13	6.77	14.2	40.7	213	5.2	308.5	154.8	48.65	474.46	7282.1	G/A	G/G	G/G	C/C	A/A	A/G	G/G	A/C	G/A	2.46	6.33	3	34.18	8.9	2.37	0.45	4.88	91.82	2.97
884	Y	LAA	Male	82	1. Yes	1. Yes	1. Yes	425	177	10	22	22.8	1.13	13.3	398	137	84	43	136.01	40.4	6.08	14	39.9	185	5.9	225.67	79.4	66.62	386.86	18066.9	G/G	G/G	G/G	C/C	A/A	G/G	G/G	A/C	G/A	2.35	3.71	0.48	34.16	5.68	4.94	0	0	91.62	0
885	N	SVD	Male	56	2. No	1. Yes	1. Yes	424.5	263	9.6	17.1	12.1	0.71	7.28	234	136	86.3	23.5	205	4.03	6.85	13.5	38.6	230	8.7	652.83	146.4	33.14	447.78	4072.3	A/A	G/G	G/G	C/C	A/A	G/G	G/G	A/C	G/G	2.59	2.94	0	42.27	6.16	0	0	2.88	95.1	9.62
886	N	SVD	Male	79	1. Yes	1. Yes	2. No	424	215.5	28	27	19.4	0.69	10.5	311.71	155	77	61	68	0.08	6.77	14.1	41.2	214	7.1	517.84	101.8	49.16	480.18	16374.7	G/A	G/G	G/G	C/C	A/A	A/G	G/G	A/A	G/A	2.77	1.62	2.28	39.79	5.13	1.49	0	2.07	92.52	10.56
887	N	LAA	Male	58	2. No	2. No	1. Yes	423.5	155.5	33	18	17.2	0.86	12.26	323	234	144	27	231	4.2	11.85	16.4	45.9	220	5.5	2254.1	789.9	39.64	344.84	8516.7	G/G	G/G	G/G	C/C	A/A	A/A	G/G	A/C	A/A	4.22	5.58	9.88	16.83	6.82	0	0	0.89	88.1	0
888	Y	LAA	Male	70	2. No	1. Yes	2. No	423	191	23	20	11	0.88	20.8	255	153	96	23	206	0.8	6.8	15	43.8	267	6.3	1701.7	185.6	25.63	451.37	24954.2	A/A	G/G	G/G	C/C	A/A	A/G	G/G	A/A	G/A	0.97	7.63	2.17	36.7	4.83	0	0	12.68	89.74	0
889	N	LAA	Female	60	1. Yes	2. No	2. No	423	207.5	20	20	22	0.62	4.79	574	198	77	47	67	34.2	9.2	12.8	37.4	221	6.3	1511.01	230.6	33.09	436.36	4204.2	G/G	G/A	G/G	C/C	A/A	A/G	G/G	A/C	G/A	3.38	4.99	2.46	35.76	2.16	0	0	1.5	86.4	1.22
890	N	LAA	Male	77	2. No	1. Yes	1. Yes	422	235	15	17	20	1.03	9.2	362	241	165	51	271	2.81	9.02	13.6	39.3	181	10.4	2967.93	180	4.71	355.83	20871.1	A/A	G/G	G/G	C/C	A/A	A/G	G/G	A/C	G/A	2.08	2.36	1.29	22.98	4.94	0	0	0	90.41	1.82
891	N	LAA	Male	59	2. No	2. No	2. No	422	179	19	22	13	0.87	11	319	210	142	53	96	2.3	9.82	16.9	47.4	209	5.9	1530.89	365.6	22.96	380.18	3991.5	G/A	G/G	G/G	C/C	A/G	A/A	G/G	A/C	G/A	4.21	0	2.28	27.84	6.19	3.45	0	0	90.21	0
892	N	TIA	Male	63	1. Yes	1. Yes	2. No	421.5	224	16	27	22	1.04	12.3	282	123	72	34	101	0.97	6.33	11.5	37	272	5.9	261.46	168.6	10.94	587.2	1758.2	G/A	G/A	G/G	C/C	A/A	A/G	G/G	A/C	A/A	1.45	0	0	17.04	3.24	0	0	2.65	91.6	0
893	N	Unknown	Male	70	1. Yes	2. No	2. No	421.5	162.5	22	25	16.7	0.9	10.97	308	102	44	36	93	1.5	10.3	15.3	46	189	5.5	1074.74	218.2	67.11	410.96	3454	G/A	G/G	G/G	C/C	A/A	A/A	G/G	A/C	A/A	1.8	3.07	1.32	35.19	5.39	0	0	6.9	92.2	1.61
894	N	SVD	Male	53	1. Yes	1. Yes	1. Yes	420	171.5	31	23	11	1.2	13.2	240.3	151	80	44	128	4.75	12.83	14.7	42.4	245	6.8	1448.59	280.2	25.34	442.24	1512.2	G/G	G/A	G/G	C/G	A/A	A/A	G/G	A/C	A/A	1.26	2.55	2.02	8.22	3.41	0	0	0.54	88.21	1.47
895	N	SVD	Female	62	2. No	2. No	2. No	420	220.5	25	16	17.9	0.63	9.61	323	217	141	56	53	1.3	10.2	14.2	41.7	298	5.7	998.6	351.4	33.79	369.91	1342.6	G/G	G/G	G/A	C/C	A/A	A/A	G/G	A/C	A/A	3.66	1.96	4.51	28.94	1.65	0	0	4.79	88.54	0
896	N	LAA	Male	65	1. Yes	2. No	2. No	419.5	182	90	63	15	1.1	6	287	199	156	38	75	2.82	7.49	14.7	43.7	195	6.4	813.18	135.3	50.41	454.81	40029.3	G/A	G/G	G/G	C/C	A/A	A/G	G/G	A/C	A/A	1.41	4.43	3.79	31.08	5.05	0	0	2.2	91.21	0
897	N	LAA	Female	63	1. Yes	2. No	2. No	419.5	138.5	14	19	12	0.65	7.8	371.7	244	169	56	122	4.02	7.78	13.8	40.5	236	6	2007.25	206.6	64.5	431.89	50000	G/G	G/A	G/G	C/C	A/G	G/G	G/G	A/C	G/A	3.02	1.18	0	12.21	7.25	0	0	2.48	92.11	0
898	N	Others	Male	58	2. No	2. No	2. No	419	210	39	24	16.4	0.59	9.24	254	193	113	29	181	2.1	13.71	14.8	43.3	292	5.9	761.41	132.1	55.81	298.21	6369	A/A	G/G	G/G	C/C	A/A	G/G	G/A	A/A	G/A	1.31	7.91	0.31	30.62	3.67	0	0	5.11	86.34	0
899	N	LAA	Male	76	2. No	2. No	2. No	419	237	25	31	15	0.68	11.7	313	137	75	53	99	0.09	8.17	15.1	43.4	218	5.9	176.29	203.2	15.92	405.55	1733.5	G/G	G/A	G/G	C/C	A/A	A/A	G/G	A/C	G/G	1.4	2.71	2.72	26.04	5.43	0	0	3.55	88.04	0
900	N	Unknown	Male	59	2. No	2. No	2. No	419	151.5	18	19	19.2	0.85	11.24	387.8	155	84	49	79	0.15	13.06	15	44.5	218	5.3	262.8	155.1	42.53	366.45	4787	G/G	G/A	G/G	C/C	A/A	G/G	G/G	A/C	A/A	1.97	2.43	1.3	34.29	3.84	0	0	4.84	92.07	0
901	N	Unknown	Male	69	2. No	2. No	1. Yes	418	240	30	27	12	0.81	11.1	193.9	158	88	45	69	1.56	9.79	15.5	44.1	185	5.9	2450.12	177.6	11.96	399.79	16605.7	A/A	G/G	G/G	C/C	A/A	A/A	G/G	A/A	G/G	2.52	2.35	0.74	23.6	4.06	0	1.26	0.63	85.9	0.5
902	N	SVD	Female	77	1. Yes	1. Yes	2. No	417	266.5	17	26	14	0.64	12.1	299	173	99	52	173	0.08	7.88	13.6	39.2	236	6.5	180.29	166.9	26.68	408.63	5441.3	G/A	G/A	G/G	C/C	A/A	A/G	G/G	A/C	A/A	2.36	6.16	8.18	39.45	5.62	4.37	0	6.99	88.7	3.02
903	N	SVD	Male	53	2. No	2. No	1. Yes	417	153	20.1	19.8	8.5	0.77	9.65	226	155	103	38.4	115	0.04	10.48	15	45.2	235	5.5	378.28	327.6	45.39	447.99	16705.1	G/A	G/G	G/G	C/C	A/A	A/G	G/G	A/C	G/A	4.58	5.26	0.48	31.74	4.55	0	0	4.17	88.67	0.58
904	N	LAA	Female	84	1. Yes	1. Yes	2. No	416.5	247.5	17	23	26.9	0.8	12.05	340	145	88	33	109	0.24	8.66	10.5	31.5	259	6.5	845.56	111.4	66.86	364.69	14254.8	G/A	G/G	G/G	C/C	A/A	A/A	G/G	A/C	G/A	1.67	2.56	2.13	11.59	5.29	0	0	0.46	87.23	2.86
905	N	LAA	Male	60	1. Yes	2. No	1. Yes	416	223	31	30	16	0.89	14.4	198.4	330	198	79	128	2.31	5.86	15.9	46	243	5.7	1713.5	170.6	41.86	385.85	7676.5	A/A	G/G	G/G	C/G	A/A	A/G	G/G	A/C	G/G	1	4.61	1.04	35.44	5.12	0	0	5.69	88.81	0
906	N	LAA	Male	68	1. Yes	2. No	1. Yes	416	176.5	30	24	13.1	0.52	9.11	574	136	82	34	77	46.2	8.5	14.5	43.7	268	6	432.32	301.3	28.87	481.55	8763.5	G/A	G/G	G/G	C/C	A/A	A/A	G/G	A/C	A/A	2.94	2.17	3.25	33.29	4.71	0	0	3.54	90.28	0
907	N	SVD	Male	69	2. No	1. Yes	2. No	415.5	164	25	38	6	0.52	19.7	202	139	76	50	338	0.22	5.47	15	44	223	8.1	295.01	678	21.45	331.57	7175.1	G/G	G/G	G/G	C/C	A/A	A/A	G/G	A/C	A/A	2.44	0.8	0	34.7	3.06	0	0	0.67	91.07	0
908	N	LAA	Female	78	1. Yes	1. Yes	2. No	415	153	42	30	26.6	0.92	10.07	363	222	144	49	130	0.5	9.27	14.1	39.7	226	7.7	1881.58	235	89.94	466.37	6852.8	G/G	G/G	G/G	C/C	A/G	A/G	G/G	A/C	G/A	0	0.79	1.77	23.44	2.3	0	0	0	89.96	0
909	N	LAA	Female	74	1. Yes	2. No	2. No	414	262.5	18	19	16.7	0.61	5.59	273.86	196	90	35	150	0.5	8.89	12	34.4	201	5.3	1788.17	242.1	34.92	441.22	5300.3	G/A	G/G	G/G	C/C	A/A	A/G	G/G	A/C	G/A	1.25	4.98	3.44	37.95	5.15	0	0	1.07	90.49	0
910	N	SVD	Female	82	2. No	2. No	1. Yes	414	225	26	24	20.8	0.55	6.59	247	182	107	59	74	0.5	7.3	12.6	36.9	166	5.8	735.45	118.5	46.13	429.39	3833	G/A	G/A	G/G	C/C	A/A	A/A	G/G	A/C	G/A	2.45	2.82	4.7	39.72	5.87	0	0	5.75	89.35	0.52
911	N	SVD	Female	73	1. Yes	2. No	2. No	414	252	26	28	15.4	0.44	10.03	302.79	210	113	83	115	0.17	7.87	14.7	42.6	275	5.8	321.26	116.5	43.07	460.18	13119.5	G/G	G/G	G/G	C/C	A/A	A/A	G/G	A/C	A/A	2.69	1.08	9.85	32.75	4.62	0	0	13.65	96.83	7.11
912	N	TIA	Female	68	2. No	2. No	2. No	414	249	11	17	23	0.71	8.73	315	234	147	63	74	0.3	8	12	36.2	212	5.5	508.95	2494.8	23.39	213.37	11582.7	G/A	G/G	G/G	C/C	A/A	A/A	G/G	A/C	A/A	3.29	2.47	1.85	31.78	4.48	0	0	0	90.73	0
913	N	SVD	Male	75	2. No	2. No	2. No	413.5	212	17	25	18	0.92	13.1	194	223	151	33	137	2.12	8.59	15.5	41.8	127	5.2	1939.29	195.1	429.51	465.42	32716.4	G/G	G/G	G/G	C/C	A/G	A/A	G/G	A/C	G/A	1.87	2.4	0.36	17.18	3.25	0	0	0	90.96	1.63
914	N	LAA	Male	60	2. No	2. No	1. Yes	412.5	192	25	27	14	0.66	13.1	226.8	195	116	68	90	0.89	11.42	14.8	41.6	178	6.1	879.57	272.1	15.71	378.05	3513	G/A	G/G	G/G	C/C	A/A	A/A	G/A	A/C	G/G	2.52	0	0.24	18.18	4.3	0	0	0	90.44	0
915	N	TIA	Female	83	1. Yes	2. No	2. No	410.5	244	21	32	9.2	0.89	15.61	367	188	77	55	63	6	6.82	12.6	35.4	378	4.8	282.99	112	53.13	412.44	11308.1	G/A	G/A	G/G	C/C	A/G	A/A	G/G	A/C	A/A	3.58	3.64	0.76	51.78	6.5	0	0	3.79	89.07	0
916	N	LAA	Male	72	2. No	1. Yes	2. No	410	234	28	57	33	1.3	23.15	228	167	101	37	94	0.5	12.36	13.2	38.4	225	7.4	1295.95	156	25.52	468.83	10188.5	G/G	G/G	G/G	C/C	A/G	G/G	G/G	A/C	A/A	2.83	6.53	2.88	22.44	3.98	0.48	2.06	1.54	87.87	5.16
917	N	LAA	Female	52	1. Yes	1. Yes	2. No	410	260.5	24	20	11.8	0.66	6.49	254	255	144	50	206	0.4	6.8	13.8	40.6	322	7	303.7	100.1	24.15	478.66	3645.1	G/G	G/A	G/G	C/C	A/G	A/A	G/G	A/A	G/G	8.23	13.46	6.46	27.5	7.07	4.93	0.7	7.68	89.45	0.54
918	Y	TIA	Male	69	1. Yes	2. No	1. Yes	409	238	14	14	19.7	1.14	17.01	153	162	91	38	83	0.5	5.2	14.1	43	263	5.8	302.95	218.6	19.19	531.98	34849.3	G/A	G/G	G/G	C/C	A/G	A/G	G/G	A/A	G/A	1.45	6.98	0.92	32.11	6.22	0	0	0.49	92.9	5.29
919	Y	Unknown	Male	59	1. Yes	2. No	1. Yes	409	170	48	75	10	0.7	21.4	177	184	119	68	95	0.93	8.81	17	49.1	316	5.4	663.48	239.9	13.93	463.96	5451.7	G/G	G/G	G/G	C/C	A/G	A/A	G/G	A/C	A/A	2.23	2.14	3	28.9	3.94	0	0	3.93	89.1	0.67
920	N	SVD	Female	72	2. No	1. Yes	2. No	408.5	164	21	24	13.4	0.83	8.11	273	156	70	43	109	0.2	4.09	13.2	37.8	196	6.1	1248.2	199.5	34.89	484.11	2228.3	G/G	G/G	G/G	C/C	A/A	A/A	G/A	A/C	G/A	2.02	4.98	1.84	40.14	4.14	0	0	4.45	87.35	1.07
921	N	TIA	Male	60	1. Yes	2. No	2. No	408.5	215.5	32	27	20.3	1.24	8.83	213	219	121	55	86	0.2	3.89	13.7	39	291	5.4	1601.21	619.7	46.07	385.22	3152	A/A	G/G	G/G	C/C	A/G	G/G	G/G	A/C	G/A	3.87	3.93	0.68	18.11	3.99	0	0	0.65	88.6	0
922	N	SVD	Male	81	1. Yes	2. No	2. No	408	160	19	33	22.9	0.97	11.48	317.07	175	106	45	164	0.86	9.3	12	36.9	256	5.6	764.56	158	95.58	391.3	5415.8	G/A	G/G	G/G	C/G	A/G	A/A	G/G	A/C	G/A	2.16	0	2.38	42.94	4.49	0	0	6.35	89.48	3.14
923	N	SVD	Male	64	2. No	2. No	1. Yes	408	166.5	11	15	9.3	0.67	10.02	299.22	202	124	45	193	0.06	8.9	13.4	38.9	261	5.4	260.65	195	26.98	373.58	4586.5	G/G	G/G	G/A	C/C	A/A	A/G	G/G	A/C	G/A	3.19	1.97	1.93	21.13	2.69	0	0	2.86	92.04	0.86
924	N	LAA	Male	70	1. Yes	2. No	2. No	408	209	23	10	18.2	0.76	11.64	348.38	192	125	50	51	3.93	7.12	12.6	37.5	181	5.5	182.35	111.8	18.99	539.34	1182.8	G/G	G/G	G/G	C/C	A/A	G/G	G/G	A/C	G/A	7.55	0	0	29.14	48.52	0	0	0	93.21	1.76
925	N	SVD	Female	70	1. Yes	2. No	2. No	407.5	157	12	20	12.5	0.72	10.17	305.57	223	135	46	260	0.11	9.43	13.2	37.7	328	5.5	519.75	127.1	69.29	327.86	15445.6	G/A	G/G	G/G	C/C	A/A	A/A	G/G	A/C	G/A	5.87	0	0.75	33.93	6.73	0	0	0	89.07	0
926	N	SVD	Female	71	2. No	2. No	2. No	407	270	23.6	27.1	14.8	0.61	6.19	296	228	169	56	92	0.84	5.85	12.6	37.4	229	5.6	651.57	160.2	49.07	494.94	7176.2	G/A	G/G	G/A	C/C	A/A	A/G	G/G	A/C	A/A	3.57	3.72	2.88	44.24	4.3	0	0	1.63	92.55	0
927	N	SVD	Female	80	1. Yes	2. No	2. No	406	198	12	28	11.9	0.6	11.4	592.5	246	169	56	79	0.66	9.75	12.1	34.8	388	5.8	356.79	106.5	84.32	469.34	4265.3	G/A	G/G	G/G	C/C	A/A	A/G	G/G	A/C	G/A	1.98	2.48	0.4	15.64	3.99	0	0	1.05	91.55	0
928	N	SVD	Male	79	2. No	1. Yes	1. Yes	406	30	17	23	20	0.99	13.31	293	213	132	62	97	1	6.07	16.1	46.5	227	8.5	93.4	197.4	40.02	424.33	67.3	G/G	G/G	G/G	C/C	G/G	A/A	G/G	A/C	A/A	3.74	11.03	7.6	39.38	7.01	0.89	0.67	0	90.35	6.34
929	Y	Unknown	Male	71	2. No	2. No	1. Yes	405	182	20	15	21.2	1.24	11.64	296.59	211	126	44	88	2.6	9.4	15.3	46.3	325	5.9	1029.6	292.6	41.84	404.95	776.2	G/A	G/G	G/G	C/G	A/A	A/A	G/G	A/C	A/A	2.04	5.82	1.74	26.61	6.42	0	0	0	87.02	3.32
930	N	LAA	Male	75	1. Yes	1. Yes	2. No	404.5	146	17	21	19.5	0.85	12.55	540.4	205	134	47	114	0.27	6.66	14.8	45.2	213	7.5	335.59	477	38.36	287.51	3437.5	G/G	G/G	G/A	C/C	G/G	A/G	G/G	A/C	A/A	3.22	3.7	1.04	35.5	5.01	0	0	3.59	86.39	0
931	N	TIA	Male	73	1. Yes	1. Yes	2. No	404	187	10	19	16	0.91	11.91	382	76	43	36	56	1.6	9.48	11.7	33.4	197	6.5	163.94	177	79.83	377.1	8129.6	G/A	G/G	G/G	C/C	A/A	A/G	G/G	A/C	G/A	1.55	1.08	1.04	23.18	4.12	0	0	5.03	89.9	0
932	N	SVD	Male	67	1. Yes	2. No	2. No	403.5	156.5	32	24	14.2	0.79	9.71	300	206	141	45	183	2.7	5.9	15.3	43.6	241	5.8	2258.73	212.5	57.08	440.01	3167.5	G/A	G/G	G/G	C/C	A/A	A/A	G/G	A/C	G/A	2.27	8.29	1.21	20.14	6.91	0	0	0.78	90.28	1.53
933	N	SVD	Female	80	2. No	1. Yes	2. No	403.5	207.5	15	21	10	0.63	14.6	273	152	96	35	203	0.16	5.66	12.8	38.1	288	6.1	984.82	270.5	18.28	514.82	4107.2	G/A	G/G	G/A	C/C	A/G	A/G	G/G	A/C	G/A	2.34	3.46	2.04	39.03	5.02	0	0	1.55	87.83	0
934	N	Unknown	Female	59	2. No	2. No	1. Yes	402.5	196.5	14	17	19	0.91	10.22	454	229	148	72	62	13.4	7	13.3	39.1	266	5.7	2045.8	369.9	42.68	424.79	1995.4	G/A	G/G	G/A	C/G	A/A	A/A	G/G	A/C	A/A	1.79	9.65	7.04	33.15	3.8	0	0	1.2	89.9	0
935	N	TIA	Male	71	2. No	2. No	2. No	402.5	131.5	24	25	18	1.23	11.7	333.1	250	149	59	91	1.76	7.28	12.8	34.1	207	5.9	2118.87	202.3	6.96	451.12	4450.8	G/G	G/G	G/G	C/C	A/A	A/G	G/G	A/C	G/A	2.66	5.55	2.74	43.39	4.38	0	0	1.22	89.22	1.95
936	N	SVD	Male	82	2. No	1. Yes	2. No	402	186	24	23	14.2	0.92	12.65	308.24	170	114	33	106	1.55	8.08	15.3	44.5	252	7.4	192.44	181.3	20.6	335.27	3731.2	G/A	G/G	G/G	C/C	G/G	A/G	G/G	A/C	A/A	1.9	0	2.34	19.45	2.23	0	0	4.21	87.49	4.37
937	N	LAA	Male	63	1. Yes	1. Yes	2. No	402	137	12	16	19	0.71	7	378.6	176	109	40	72	8.64	13.43	13.4	39.1	200	7.8	2298	216.7	27.77	419.05	38113.4	G/G	G/G	G/G	C/G	A/A	A/G	G/A	A/C	G/G	2.25	0.9	0.34	10.49	2.42	0	0	0	90.3	0
938	N	SVD	Male	60	2. No	2. No	1. Yes	401.5	130.5	22	20	8.6	0.73	10.31	294.76	222	146	44	109	0.21	9.69	14.7	42.9	233	5.9	466.69	150.8	151.16	474.57	4314.6	G/G	G/G	G/G	C/C	A/A	A/A	G/G	A/A	G/A	1.41	1.71	0.72	29.99	4.82	0	0	2.08	88.42	0
939	N	Unknown	Female	71	2. No	2. No	2. No	401.5	284	12	20	10.4	0.37	8.47	327	149	78	45	85	0.7	5.6	9.2	28	340	5.8	259.48	344.3	27.44	366.17	1913.3	G/A	G/G	G/G	C/C	A/A	A/G	G/G	A/C	G/A	3.55	2.71	5.52	27.95	3.32	2.9	0	6.97	90.21	3.33
940	N	SVD	Male	71	1. Yes	2. No	1. Yes	401.5	237.5	21	19	16	0.97	8.3	314	162	126	29	224	13.26	5.71	12.1	36.5	264	6.1	1325.17	146.3	37.8	561.48	8501.1	A/A	G/G	G/G	C/C	A/G	A/G	G/G	A/C	A/A	4.1	6.4	9.71	44.76	6.1	3.25	0	4.56	88.47	10.78
941	N	SVD	Female	59	2. No	2. No	2. No	401	150.5	21	19	12.1	0.57	11.03	296.22	216	121	89	54	0.06	5.17	14.2	42.3	165	6.2	392.07	6.8	64.4	5007.45	6982	G/A	G/G	G/G	C/C	A/A	A/G	G/G	A/C	A/A	3.77	3.46	8.7	28.97	3.92	0	0	0	87	4.21
942	N	LAA	Male	80	2. No	1. Yes	2. No	400	259.5	18	32	21	1.16	15.9	223.8	177	71	26	305	2.62	8.14	12.1	36.2	143	7.1	1961.09	391.5	27.93	463.14	1907.3	G/G	G/G	G/G	C/C	A/A	A/A	G/G	A/A	A/A	1.95	3.49	3.59	25.48	4.54	0	0	0	87.9	1.75
943	N	LAA	Female	87	1. Yes	1. Yes	2. No	400	204	23	23	19.2	0.82	12.56	657.9	200	113	60	142	0.21	10.13	13.9	41.8	188	8.8	378.45	114.1	47.01	454.63	4053.1	G/A	G/A	G/A	C/C	A/G	A/G	G/G	A/C	G/A	5.84	9.34	2.26	30.17	4.23	3.12	1.7	0.67	91.21	5.57
944	N	LAA	Female	77	1. Yes	2. No	2. No	399.5	185.5	15	16	17.5	0.74	11.61	330.7	212	96	51	362	1.9	8.92	14.7	42.6	223	6.3	2551.44	208.5	43.03	460.85	5023.7	G/A	G/A	G/G	C/C	A/G	A/G	G/G	A/A	G/A	1.71	2.15	0.22	30.57	5.24	0	0	2.72	87.94	0
945	N	SVD	Male	72	1. Yes	2. No	2. No	399	179	26	30	10.7	0.6	11.21	310.68	129	66	48	107	3.78	10.82	14.5	42.3	255	5.7	186.84	206.8	11.84	355	2630.6	G/A	G/A	G/A	C/C	A/A	A/G	G/G	A/C	G/A	3.55	0.55	0	6.8	3.8	0	0	4.65	89.9	5.62
946	N	SVD	Male	64	2. No	2. No	2. No	399	166.5	22	21	10	0.57	7.43	338	210	131	54	72	0.2	4.8	14.8	44.2	236	5.2	1806.18	540	32.59	311.83	8544.1	G/G	G/G	G/G	C/C	A/A	A/G	G/G	A/A	G/A	6.91	9.34	9.52	14.43	3.22	1.07	0	0	88.83	1.39
947	N	SVD	Male	65	1. Yes	2. No	2. No	398.5	218	42	27	20.5	1.12	18.48	367	158	90	52	95	0.4	5.9	12.3	37.5	264	6.3	1527.69	158	23.04	430.98	3747.4	G/G	G/G	G/G	C/G	A/G	A/G	G/G	A/C	G/A	1.19	1.95	3.57	16.21	5.8	0	0	2.22	89.77	1.36
948	N	LAA	Male	58	2. No	1. Yes	2. No	398.5	184.5	38	24	7.7	0.75	7.68	335	118	59	33	125	0.7	6	13.6	39.6	208	7.8	150.45	155.6	23.05	518.12	5356.3	G/A	G/G	G/G	C/C	A/A	G/G	G/G	A/C	A/A	1.84	7.92	2.65	31.5	6.63	0	0	5.91	89.44	0
949	N	SVD	Male	67	2. No	2. No	2. No	398.5	123	19	10	12.8	0.79	5.8	287	201	120	34	156.04	0.6	4.9	14.9	44.3	220	5.1	201.12	193.5	24.34	437.37	3737.3	G/G	G/G	G/G	C/C	A/A	A/G	G/G	A/C	G/A	2.91	2.2	4.4	27.19	5.88	0	1.56	0	88.63	5.54
950	N	LAA	Female	75	1. Yes	1. Yes	2. No	398	237.5	40	22	20	0.81	7.25	323	220	128	43	77	0.7	8.5	14.4	41.8	305	6.2	1011.33	207.8	42.3	417.12	5495	G/A	G/G	G/G	C/C	A/G	A/A	G/G	A/A	G/A	1.3	1.72	0.43	35.08	9.34	0	0	3.84	88.8	0.99
951	N	LAA	Male	86	2. No	1. Yes	2. No	398	174	32	39	26.4	0.98	13.53	313.9	115	36	60	66	0.03	6	10.1	31.1	233	6.3	459.19	338.43	34.31	359.27	8182.3	G/G	G/G	G/G	C/C	A/A	A/G	G/G	A/C	G/A	2.07	2.47	2.75	37.11	3.15	0	0	2.23	91.51	0
952	N	LAA	Female	61	1. Yes	1. Yes	2. No	397	195	34	23	17	0.76	9.53	352	187	116	41	186	2.6	8.22	14.2	40.7	207	6.2	1008.3	131.3	31.34	386.23	2346.9	G/A	G/A	G/G	C/C	A/A	A/G	G/G	A/C	G/A	2	0.53	1.07	11.42	6	0	0	1.05	89.64	3.09
953	N	LAA	Male	75	2. No	2. No	2. No	397	138.5	51	46	15	0.65	9.95	315	188	120	53	67	0.7	6	13.3	39.7	240	5.4	1786.01	158	50.44	405.62	13728.6	G/G	G/G	G/G	C/C	G/G	A/G	G/G	A/C	G/A	2.45	3.53	4.35	43.19	7.41	0	0	2.55	90.33	0
954	N	Unknown	Male	63	1. Yes	1. Yes	2. No	397	215.5	35	21	14.5	0.78	6.23	237	186	129	39	140.96	1.2	6.8	14.8	44	224	6	236.19	79.5	31.02	498.44	6571.7	G/A	G/G	G/G	C/C	A/A	A/A	G/G	A/C	G/A	2.51	3.63	0.72	29.02	5.69	1.85	2.5	2.47	87.38	3.01
955	N	Unknown	Male	74	1. Yes	2. No	2. No	396.5	156	14	22	9	0.79	9.67	283	129	67	51	88	0.7	5.66	14.4	40.3	181	5.3	246.17	468.8	44.84	344.39	5312.5	G/G	G/G	G/G	C/C	A/A	G/G	G/G	A/C	G/G	4.57	3.16	2.51	20.77	3.26	1.36	0	6.92	92.25	2.5
956	N	SVD	Male	70	1. Yes	2. No	2. No	396	162.5	27	28	15	1.11	6.16	296.14	182	91	57	291	0.4	7.7	15.5	45.3	198	5.5	1084.82	210.2	43.29	410.95	4594.2	G/G	G/G	G/G	C/C	A/A	A/G	G/G	A/C	A/A	1.12	3.6	3	25.78	5.41	0	0	1.13	89.34	0
957	N	LAA	Female	76	1. Yes	2. No	2. No	395.5	235.5	21	34	17	0.47	9.7	325	240	194	53	77	1.68	5.4	12.3	36	274	6.2	1322.73	80.7	31.8	513.91	8537.8	G/A	G/A	G/G	C/C	A/A	G/G	G/G	A/C	G/G	1.62	3.42	5	54.71	5.56	0	0	2.47	89.22	0
958	N	TIA	Male	52	2. No	2. No	2. No	395	191.5	16	35	13	0.71	8.66	286.33	209	104	32	294	0.9	7.8	16.6	47.4	234	5.3	2378.76	459	37.31	389.14	9777.1	G/A	G/G	G/G	C/C	A/A	G/G	G/G	A/C	A/A	3.22	5.07	4.38	47.82	6.71	0	0	4.8	87.51	2.94
959	N	SVD	Male	57	2. No	1. Yes	1. Yes	395	214	15	9	11.2	0.7	9.87	207	173	101	34	77	0.5	9.1	15.9	45.5	236	10.4	1351.81	274.1	36.38	409.96	2691.3	G/A	G/G	G/G	C/C	A/A	A/G	G/G	A/A	G/A	3.89	6.5	0.43	33.49	6.68	0	3.14	0	91.54	0
960	N	TIA	Male	63	2. No	2. No	2. No	394.5	190.5	20	26	10	0.92	15.25	297	166	100	44	82	0.3	11.38	16.1	44.8	219	5	1064.72	505.6	22.2	265.58	1494.3	G/G	G/A	G/G	C/C	A/A	A/G	G/A	A/C	G/A	0	4.26	2.2	40.13	4.71	0	0	1.98	88.78	0.5
961	N	SVD	Male	64	2. No	2. No	1. Yes	394.5	269	25	21	15	1.06	10.4	282.9	217	143	45.78	310	1.94	8.15	8.15	42.2	242	6	1253.54	201.8	92.12	390.82	4046.4	G/G	G/A	G/G	C/C	A/A	G/G	G/G	A/A	A/A	0.5	0	0.73	41.24	3.07	0	0	3.89	90.31	0
962	N	SVD	Male	62	1. Yes	2. No	1. Yes	394.5	136	12	43	32.8	1.12	25.58	344	279	172	43	84	5.2	8.95	19.2	55.3	249	6.8	201.87	100.8	33.2	410.08	12076.2	G/A	G/G	G/G	C/G	A/A	A/G	G/G	A/C	G/A	2.59	0.66	2.68	23.23	3.07	0	0	0	89.1	1.05
963	N	Unknown	Male	63	1. Yes	2. No	2. No	394.5	115	30	35	20	0.84	18.8	298	130	58	59	62	0.05	4.98	12.8	37	279	6.1	962.36	952.6	32.56	409.65	3135.2	G/A	G/G	G/G	C/G	A/G	A/A	G/G	A/C	G/A	6.97	11.82	19.16	36.51	5.88	1.55	2.98	3.31	89.85	1.15
964	N	LAA	Female	80	1. Yes	2. No	2. No	394	120	20	30	22.7	0.44	11.36	334.8	228	140.78	47.51	174.73	0.24	9.47	15.6	47.1	287	7.2	643.76	194.5	34	313.18	52048.8	G/G	G/G	G/G	C/C	A/G	A/A	G/G	A/C	A/A	2.09	2.72	3.46	15.4	5.83	0	0	3.77	89.73	0
965	N	LAA	Female	80	2. No	2. No	2. No	392.5	201	14	19	18.6	0.7	11.06	317.96	258	161	60	224	0.1	7.55	13.7	40	256	5.8	320.77	310.2	20.34	316.24	3395.2	G/G	G/G	G/G	C/C	G/G	G/G	G/G	A/C	A/A	0	3.02	0	52.76	6.05	0	0	6.23	92.33	3.15
966	N	SVD	Male	61	1. Yes	2. No	2. No	392.5	173	25	33	17	0.94	22.9	330	222	148	36	216	1.04	10.04	15.4	45.7	224	6.4	1217.79	491	50.02	504.76	6678.3	G/A	G/G	G/G	C/C	A/A	A/A	G/G	A/C	G/G	1.02	1.48	0.34	21.44	4.06	0	0	0	89.67	0
967	N	SVD	Male	51	2. No	2. No	1. Yes	392.5	79.5	17	19	14.4	0.83	12.99	300.72	215	134	44	258	0.12	5.71	15.6	45.7	210	5.8	250.23	95.5	45.72	471.99	5337	G/A	G/G	G/G	C/C	A/A	A/A	G/G	A/C	A/A	1.77	0	0	21.3	4.44	0	0	0	90.39	0
968	N	LAA	Female	65	1. Yes	1. Yes	2. No	392.5	161	18	24	19	0.65	17.4	340	169	114	45	122	0.03	6.32	14.2	41.8	402	8	528.17	228.6	18.29	519.4	3396.8	G/G	G/G	G/A	C/C	A/A	G/G	G/G	A/A	G/A	2.18	3.98	4.04	45.26	3.93	0	0	0.76	87.5	0
969	N	LAA	Male	65	1. Yes	1. Yes	2. No	392	94.5	13	19	19.7	0.9	9.91	284	259	164	48	118	0.4	15.2	14.5	42.7	227	7.1	1171.9	296.7	39.32	416.02	6087.5	G/G	G/G	G/A	C/C	A/A	A/G	G/G	A/C	A/A	1.73	4.76	1.31	29.44	5.48	0	0	1.96	88.49	1
970	N	LAA	Female	66	1. Yes	2. No	2. No	389	118	15.2	14.6	16	0.61	8.64	295	163	115	39.3	113	0.03	11.07	15.1	45.1	290	5.9	354.14	329.8	31.97	379.76	13950.5	G/G	G/G	G/G	C/G	A/A	G/G	G/G	A/A	A/A	2.84	4.96	0	46.38	7.66	0	0	1.3	84.35	0
971	N	TIA	Male	54	2. No	1. Yes	1. Yes	387	154.5	33	35	16	1.21	6.78	269	89	56	47	157	0.2	7.55	13.5	39.2	279	6.7	1618.3	147.5	26.14	374.43	12801.7	G/G	G/G	G/G	C/C	A/A	A/A	G/G	A/C	A/A	2.16	8.3	1.23	33.03	7.14	0	0	5.95	89.94	3.34
972	N	LAA	Male	52	2. No	1. Yes	2. No	385.5	161	16	10	22.7	1.32	17.97	304.32	119	51	46	99	1.5	8.13	12.6	36.7	360	8.1	1304.48	125.5	45.7	459.76	3554.4	A/A	G/G	G/G	C/C	A/A	A/G	G/G	A/C	G/A	1.97	4.9	0.94	28.49	4.17	0	0	4.85	92.49	0
973	N		Female	83	2. No	2. No	2. No	385	161	25	59	34.1	0.84	13.93	304.16	169	102	45	77	2.56	8.96	15.5	44.6	288	6	358.27	131.9	15.8	353.4	50000	G/G	G/G	G/G	C/G	A/A	A/G	G/G	A/C	G/A	3.71	2.6	1.08	19.61	13.36	0	0	7.83	88.96	5.15
974	Y	SVD	Male	52	2. No	1. Yes	1. Yes	385	147	16.9	19.6	16	0.9	6.75	226	161	114	35.4	133	0.92	10.19	12.6	35.8	195	10.5	744.55	208.5	4.16	470.3	2169.9	G/G	G/G	G/A	C/C	A/A	A/G	G/G	A/C	A/A	8.83	0.54	0.74	32.67	4.78	0	0	0	89.72	0
975	N	TIA	Male	57	1. Yes	2. No	2. No	383.5	146	37	22	22	0.79	8.03	292.78	162	88	41	139	0.2	6.04	13.9	40.8	231	5.6	798.83	144.7	39.8	404.69	1461.7	G/A	G/G	G/G	C/C	A/A	A/A	G/G	A/C	A/A	2.36	1.32	0	26.99	2.23	0	0	2.72	90.33	2.13
976	N	SVD	Female	64	2. No	2. No	2. No	383	134	20	23	20	0.58	9.49	313.08	242	155	46	249	0.24	6.54	14.5	43.8	205	6.1	379.11	509.1	6.69	281.08	50000	G/G	G/G	G/G	C/C	A/A	A/G	G/A	A/A	G/A	3.19	2.2	3.71	45.15	4.63	1.9	0	4.43	89.97	4.37
977	N	LAA	Male	75	2. No	1. Yes	2. No	381.5	131	23	14	29.9	0.91	9.53	331	201	126	39	112	0.7	5.2	15.5	44.7	203	8.3	1541.76	196.6	24.54	475.01	1526.7	G/G	G/G	G/G	C/C	A/A	A/G	A/A	A/C	A/A	1.64	3.95	8.19	47.41	5.05	0	0	1.54	82.91	2.02
978	N	Unknown	Female	84	1. Yes	2. No	1. Yes	381	16	17	34	11	0.48	13.3	365	199	141	57	94	0.12	6.5	13.8	41.9	275	6.1	345.24	460.5	17.48	542.53	8130.1	G/G	G/G	G/G	C/C	A/A	A/G	G/G	A/C	G/G	1.73	2.47	0.23	33.3	3.6	0	0	0.71	90.28	0.52
979	N	LAA	Male	85	2. No	2. No	2. No	378	133	11	21	31.3	1.49	14.95	340.65	175	107	46	111	2.28	7.12	10.7	31.8	248	5.7	517.54	115	107.02	518.72	26102.4	G/G	G/G	G/G	C/C	A/A	A/A	G/A	A/C	G/A	2.71	3.96	1.15	14.92	4.89	1.68	0	1.69	89.87	3.8
980	N	SVD	Male	52	2. No	2. No	1. Yes	374.5	74.5	20	25	12	0.85	16.4	239.5	181	116	54	133	0.89	7.23	15.6	43.4	268	5.8	962.11	208.7	8.95	399.71	1602.1	G/G	G/G	G/G	C/C	A/G	A/A	G/G	A/A	A/A	0	2.62	1.77	24.45	3.51	0	0	4.98	89.6	1.42
981	N	LAA	Female	69	2. No	1. Yes	2. No	374.5	184	27	28	17	1.24	16.8	307	183	140	47	303	3.17	8.78	11.8	36.4	231	6.9	720.25	212.8	23.03	499.98	1988	G/G	G/G	G/G	C/C	A/A	G/G	G/G	A/C	A/A	0.73	5.4	3.04	23.68	7.88	0	0	5.51	90.13	0
982	N	LAA	Male	57	1. Yes	2. No	1. Yes	374	117	16.2	35	11.9	0.76	10.1	435	147	104	28.8	140	0.33	6.25	13.8	39.4	308	5.2	394.65	2709	41.88	254.73	8549.5	G/G	G/A	G/G	C/C	A/A	A/G	G/G	A/C	G/A	5.18	1.62	0	33.3	4.09	0	0	0	94.3	0
983	N	TIA	Male	62	1. Yes	2. No	2. No	371.5	109.5	23	21	20.5	0.83	7.27	335	224	143	41	181	1.8	7.9	15.5	45.6	266	6	533.13	111.4	23.04	475.21	4207.8	G/G	G/G	G/G	C/C	A/A	A/G	G/G	A/C	G/A	2.69	5.82	0.93	47.01	3.42	0	0	0.74	88.47	2.57
984	N	SVD	Male	60	1. Yes	2. No	2. No	365	85	52	42	18	0.81	13.63	244	177	126	35	110	0.09	7.21	16.9	48.5	295	5	1109.75	253.6	37.82	608.31	6839.8	G/G	G/G	G/G	C/G	A/A	A/G	G/G	A/C	A/A	3.31	9.08	6.21	34.26	6.56	5.71	0	1.7	92.51	0
985	N	Unknown	Female	79	1. Yes	1. Yes	2. No	350	46.5	15	18	11	0.47	14.38	272	102	65	26	96	0.46	22.72	20.3	59.9	592	5.4	303.35	869.8	15.78	415.31	2895.1	G/A	G/G	G/G	C/C	A/A	A/A	G/G	A/C	G/A	0.57	1.68	1.29	39.82	4.52	0	0	0.95	87.64	0
986	N	LAA	Male	72	2. No	2. No	2. No	350	9	29	23	19	0.89	11.6	383.1	399	261	85	161	8.78	11.21	17.4	48.9	296	6.1	2041.68	239.3	51.18	338.47	2490.5	G/G	G/G	G/G	C/G	A/A	G/G	G/G	A/C	G/G	0.99	2.58	0.43	17.6	4.27	0	0	3.26	90.42	0
987	N	SVD	Male	63	2. No	1. Yes	1. Yes	350	122	44	43	14	0.85	13.24	301	214	129	33	192	5.1	11.6	16.5	48.4	485	7.9	1852.85	184.5	43.98	449.92	3309	G/G	G/G	G/G	C/G	A/G	A/A	G/G	A/C	A/A	1.24	6.14	2.97	25.6	5.93	0	0.63	2.32	84.24	2.25
988	N	SVD	Male	73	1. Yes	2. No	1. Yes	288	243.5	7	15	16.7	0.93	12.41	341.12	236	171	37	77	1.54	7.28	12	36.5	221	5.8	184.22	131.8	38.65	353.05	4698.2	G/A	G/G	G/G	C/C	A/A	A/A	G/G	A/C	A/A	3.46	0.72	1.37	29.8	4.99	0	0	6.68	84.43	0.83
[truncated: 1 more columns]
